# Supplementary material for: Effect of Xpcl1 Activation and p27Kip1 Loss on Gene Expression in Murine Lymphoma
Source: PLoS One. 2011 Mar 11;6(3):e14758. doi: 10.1371/journal.pone.0014758 (PMC3055866; doi:10.1371/journal.pone.0014758)
Supplement: Table S1 — MicroRNA copy number per 10 pg input RNA. (0.07 MB XLS) [file pone.0014758.s001.xls]

## Sheet: miR copies
		p27 null	TRUE	FALSE	TRUE	TRUE	FALSE	FALSE	TRUE	FALSE	TRUE	TRUE	TRUE	TRUE	TRUE	FALSE	TRUE	FALSE	TRUE	FALSE	TRUE	FALSE
		Xpcl	TRUE	FALSE	TRUE	FALSE	TRUE	FALSE	TRUE	FALSE	TRUE	FALSE	TRUE	FALSE	TRUE	FALSE	FALSE	FALSE	FALSE	FALSE	FALSE	FALSE
		type	tumor	tumor	tumor	tumor	tumor	tumor	tumor	tumor	tumor	tumor	tumor	tumor	tumor	tumor	tumor	tumor	tumor	tumor	normal	normal
		Sample.ID	MF2.1	MF2.2	MF2.3	MF2.4	MF2.5	MF2.6	MF2.7	MF2.8	MF2.9	MF2.10	MF2.11	MF2.12	MF2.13	MF2.14	MF2.15	MF2.16	MF2.17	MF2.18	MF2.19	MF2.20
Assay.ID	miRBase ID	miRBase accession
let-7a	mmu-let-7a	MIMAT0000521	35492	29950	29534	29168	16586	15168	20819	39317	14121	15468	81972	101184	31622	35277	17532	25548	22222	16164	71309	94974
let-7f	mmu-let-7f	MIMAT0000525	109338	74257	91530	112197	60446	62120	61472	98125	92709	81135	156214	185482	93136	142999	59376	95933	72550	21143	205427	196326
let-7i	mmu-let-7i	MIMAT0000122	45127	27550	17222	27319	20369	20602	12182	17864	31150	12937	38627	36579	22345	15238	21679	20411	31805	8673	53420	28122
miR-1	mmu-miR-1	MIMAT0000123	3	3	3	2	5	301	3	4	1	31	3	10	1	12	6	2	3	1	11	8
miR-100	mmu-miR-100	MIMAT0000655	16	11	12	12	17	8	18	16	9	36	10	18	9	10	17	21	20	13	112	199
miR-101	mmu-miR-101a	MIMAT0000133	49	70	100	65	66	36	59	50	49	125	94	59	43	69	84	61	71	42	117	178
miR-101b	mmu-miR-101b	MIMAT0000616	611	325	341	257	338	272	321	423	265	255	601	371	474	502	354	179	522	368	334	434
miR-103	mmu-miR-103	MIMAT0000546	498	402	236	591	579	690	465	387	573	222	710	586	497	380	368	414	825	387	759	678
miR-106a	mmu-miR-106a	MIMAT0000385	7641	836	6891	554	5517	689	2795	1275	4171	520	2990	871	3283	1237	879	183	1593	601	875	1358
miR-106b	mmu-miR-106b	MIMAT0000386	1371	969	809	738	851	834	616	1123	717	489	1550	970	1722	1062	768	332	801	564	1001	1258
miR-107	mmu-miR-107	MIMAT0000647	1149	968	462	710	964	930	891	1129	584	377	1256	774	742	826	824	1043	953	845	867	1262
miR-10a	mmu-miR-10a	MIMAT0000648	30	39	22	93	74	26	38	41	33	113	34	65	18	37	29	166	55	85	48	57
miR-10b	mmu-miR-10b	MIMAT0000208	546	483	663	1193	746	198	518	491	344	902	604	594	281	617	483	3324	NA	NA	NA	NA
miR-122a	mmu-miR-122	MIMAT0000246	10	9	10	10	10	101	7	9	10	9	13	7	8	9	10	9	7	7	8	12
miR-124a	mmu-miR-124a	MIMAT0000134	1	1	1	NA	1	NA	1	1	NA	1	1	1	1	1	1	NA	1	NA	1	2
miR-125a	mmu-miR-125a-5p	MIMAT0000135	132	105	68	58	464	47	112	78	233	107	100	82	124	61	66	92	149	113	162	241
miR-125b	mmu-miR-125b	MIMAT0000136	219	157	175	93	148	108	198	186	95	347	224	158	123	95	179	205	204	92	1238	2073
miR-126	mmu-miR-126-5p	MIMAT0000137	4148	3464	4099	4648	5665	3342	5560	4482	1364	5856	4211	5123	2945	5512	3542	4703	4936	4161	4134	6822
miR-126*	mmu-miR-126-3p	MIMAT0000138	647	784	830	576	857	518	687	676	258	886	714	824	810	837	696	620	675	596	675	1082
miR-127	mmu-miR-127	MIMAT0004530	2	3	3	NA	6	2	3	4	1	15	3	3	2	4	1	1	1	1	2	4
miR-128a	mmu-miR-128	MIMAT0000140	1403	787	1042	37	40	1160	1267	1406	284	532	1502	2191	522	1579	626	33	601	64	3208	3243
miR-128b	mmu-miR-128	MIMAT0000140	1110	595	945	37	33	968	1073	1210	443	466	1855	1664	735	1517	567	29	499	51	2670	3185
miR-130a	mmu-miR-130a	MIMAT0000141	128	91	156	228	159	62	236	175	83	279	207	118	165	136	108	301	188	107	471	361
miR-130b	mmu-miR-130b	MIMAT0004583	207	132	168	271	256	257	107	187	224	99	327	348	161	152	121	41	473	104	108	202
miR-132	mmu-miR-132	MIMAT0000144	32	11	11	84	94	6	9	10	69	31	16	7	15	7	7	15	11	26	40	49
miR-133b	mmu-miR-133b	MIMAT0000769	2	1	2	1	2	67	3	2	1	11	2	4	2	5	2	1	2	1	5	7
miR-134	mmu-miR-134	MIMAT0000146	2	1	2	1	5	1	2	2	1	2	2	2	1	2	1	1	1	1	1	2
miR-135a	mmu-miR-135a	MIMAT0000147	2	NA	1	NA	NA	1	1	1	NA	1	2	1	1	1	4	1	1	NA	26	36
miR-135b	mmu-miR-135b	MIMAT0000612	2	1	6	1	1	3	1	1	1	1	3	1	1	1	6	1	1	1	3	5
miR-136	mmu-miR-136	MIMAT0000148	13	16	47	6	48	36	13	17	22	32	12	20	11	29	45	5	8	9	18	25
miR-137	mmu-miR-137	MIMAT0000149	5	5	15	6	6	5	3	3	2	8	5	4	4	3	13	6	6	2	6	10
miR-138	mmu-miR-138	MIMAT0000150	19	56	6	15	36	5	14	19	12	111	11	10	9	5	20	6	26	11	26	40
miR-139	mmu-miR-139-5p	MIMAT0000656	61	49	94	215	232	50	70	58	68	127	67	53	43	113	91	61	64	105	67	90
miR-140	mmu-miR-140	MIMAT0000151	19	13	21	19	23	17	15	18	18	19	34	15	13	18	14	10	28	6	31	61
miR-141	mmu-miR-141	MIMAT0004533	803	1564	278	173	860	282	367	266	399	1429	278	325	292	178	647	237	679	106	2558	4380
miR-142-3p	mmu-miR-142-3p	MIMAT0000154	739	298	617	536	372	145	359	385	438	87	542	283	660	305	584	498	415	268	1922	2219
miR-142-5p	mmu-miR-142-5p	MIMAT0000154	18550	5656	12054	8363	10874	8244	9146	8771	8653	3547	14476	8042	15143	9572	10973	5477	19892	9611	23551	27565
miR-143	mmu-miR-143	MIMAT0000247	3893	3120	4396	2254	6095	2163	2511	4122	1916	13684	5638	2949	3712	3863	6640	3235	4689	2326	11356	11547
miR-144	mmu-miR-144	MIMAT0000156	4	6	36	NA	5	5	11	3	1	10	7	6	12	2	5	4	28	1	2	3
miR-145	mmu-miR-145	MIMAT0000157	142	87	176	86	148	44	131	162	67	629	192	80	109	88	195	150	129	72	387	478
miR-146	mmu-miR-146b	MIMAT0003475	480	155	259	847	844	191	364	387	1161	458	285	397	386	266	218	2547	603	209	801	1112
miR-148a	mmu-miR-148a	MIMAT0004617	695	20555	972	1122	6917	318	647	791	257	13839	2229	1607	329	42	1812	2624	2917	423	5030	5868
miR-148b	mmu-miR-148b	MIMAT0000580	2837	820	2239	994	1675	849	2022	2210	1528	1292	4050	1631	1649	1745	2810	1126	2927	1095	1912	2871
miR-149	mmu-miR-149	MIMAT0000159	78	22	83	7	9	37	80	37	30	25	71	50	38	63	66	7	57	8	66	88
miR-150	mmu-miR-150	MIMAT0000160	486	411	746	295	325	180	424	465	155	422	823	320	860	247	1072	784	862	214	1857	2603
miR-151	mmu-miR-151-5p	MIMAT0004536	114	14	66	14	19	19	18	63	20	23	131	27	63	55	64	40	97	12	27	34
miR-152	mmu-miR-152	MIMAT0000162	56	160	64	41	96	34	47	46	27	306	48	59	38	32	46	36	43	27	184	285
miR-153	mmu-miR-153	MIMAT0000163	42	487	268	30	168	486	2768	34	161	452	5811	4309	57	4725	2865	71	41	22	114	121
miR-154	mmu-miR-154	MIMAT0000164	1	1	1	NA	2	1	1	1	1	2	1	1	1	1	NA	NA	NA	NA	NA	1
miR-155	mmu-miR-155	MIMAT0000165	30	13	17	22	19	37	56	64	34	129	78	48	15	11	40	748	2	12	364	491
miR-15a	mmu-miR-15a	MIMAT0000526	2323	1052	1989	598	680	1225	663	675	581	1031	2167	2324	1025	1459	1250	738	NA	NA	NA	NA
miR-15b	mmu-miR-15b	MIMAT0000124	4705	1568	7429	4147	2485	1760	2599	1766	2790	414	7577	2945	4479	2477	3777	837	2749	1393	7822	6222
miR-16	mmu-miR-16	MIMAT0000527	42127	14267	47938	17903	22138	20870	17400	14260	19663	8018	45665	21352	27587	17244	19552	8650	56726	8415	34256	41202
miR-17-3p	mmu-miR-17*	MIMAT0000650	338	160	266	157	255	239	323	263	249	152	372	213	254	246	250	154	479	188	209	330
miR-17-5p	mmu-miR-17	MIMAT0000649	3200	2212	2377	2277	2787	2663	2410	3816	2854	1470	5541	2780	2644	3050	2763	1000	3508	1926	2067	2857
miR-18	mmu-miR-18a	MIMAT0000528	913	670	324	387	613	491	407	690	223	296	858	812	340	468	1092	329	985	889	418	402
miR-181a	mmu-miR-181a	MIMAT0000210	11931	5327	40487	8186	7733	5280	10877	8710	14447	2873	30479	14818	31472	9367	5936	189	10014	8986	28389	36444
miR-181c	mmu-miR-181c	MIMAT0000674	676	346	807	476	342	360	392	497	633	149	864	867	911	591	340	9	558	404	750	1037
miR-182	mmu-miR-182	MIMAT0000211	114	123	352	99	266	141	159	182	384	81	408	151	232	1469	224	107	176	107	269	395
miR-183	mmu-miR-183	MIMAT0000212	68	51	148	46	99	53	51	58	115	14	159	65	71	415	230	46	58	48	141	204
miR-184	mmu-miR-184	MIMAT0000213	2	2	1	1	2	1	1	2	1	2	2	5	1	2	2	3	1	1	2	3
miR-185	mmu-miR-185	MIMAT0000214	66	43	47	39	32	7	34	41	45	26	93	39	51	51	34	46	37	20	54	40
miR-186	mmu-miR-186	MIMAT0000215	175	176	57	158	116	75	55	94	98	72	225	146	109	81	140	369	205	135	175	115
miR-187	mmu-miR-187	MIMAT0000216	5	3	3	3	3	3	5	4	5	4	4	9	3	3	5	4	6	2	18	20
miR-188	mmu-miR-188-5p	MIMAT0000217	25	14	9	14	17	7	10	16	11	8	15	14	9	11	11	42	17	8	21	21
miR-189	mmu-miR-24	MIMAT0000219	161	118	133	117	144	73	63	60	106	53	42	187	157	98	110	321	112	78	171	131
miR-190	mmu-miR-190	MIMAT0000220	10	22	15	15	12	10	5	19	3	27	93	148	16	52	105	53	6	4	19	NA
miR-191	mmu-miR-191	MIMAT0000221	45696	24832	17296	17236	21799	11700	9706	28181	21930	14747	19133	11990	23525	23438	18530	41091	29924	16561	24864	NA
miR-192	mmu-miR-192	MIMAT0000517	1141	741	1501	925	586	725	937	787	957	632	1127	452	684	1322	426	494	534	689	993	907
miR-193	mmu-miR-193	MIMAT0004544	105	171	85	103	131	58	65	102	74	230	146	158	108	67	85	154	79	59	162	125
miR-194	mmu-miR-194	MIMAT0000224	208	133	117	106	85	65	53	69	126	112	152	153	99	103	58	81	75	98	195	151
miR-195	mmu-miR-195	MIMAT0000225	2446	2553	2443	5250	4135	1702	1300	2028	1631	7623	4577	7213	2608	2185	2446	6182	2654	1851	4791	3696
miR-196a	mmu-miR-196a	MIMAT0000518	9	10	9	6	7	7	6	8	10	16	16	18	192	6	10	44	12	8	18	17
miR-196b	mmu-miR-196b	MIMAT0001081	1	2	1	1	1	1	NA	NA	1	2	2	2	1	1	1	8	3	1	1	1
miR-199a	mmu-miR-199a-5p	MIMAT0000229	50	35	36	61	48	34	18	34	25	76	65	62	52	41	42	121	56	34	49	NA
miR-199a*	mmu-miR-199a-3p	MIMAT0000230	123	100	84	136	99	80	71	84	34	182	152	385	102	125	106	349	124	86	155	NA
miR-199b	mmu-miR-199b	MIMAT0000672	35	31	23	34	29	18	18	21	13	124	25	47	23	59	19	40	15	15	44	39
miR-19a	mmu-miR-19a	MIMAT0004660	24415	9818	18792	11482	13206	13180	15882	15367	9129	7453	29176	11591	13499	14833	20872	7176	16167	11083	18113	18184
miR-19b	mmu-miR-19b	MIMAT0000513	2889	975	2899	1115	2014	1526	2303	1813	2139	1010	2503	1540	2208	2621	1576	495	NA	NA	NA	NA
miR-20	mmu-mir-20a	MIMAT0000529	4644	2215	4169	2840	2921	3500	4730	3606	2641	1879	6999	3393	3351	3953	3368	1374	NA	NA	NA	NA
miR-200a	mmu-miR-200a	MIMAT0004619	140	519	47	21	163	88	62	59	66	482	73	154	71	25	147	10	100	9	1236	937
miR-200b	mmu-miR-200b	MIMAT0004545	90	534	44	23	140	61	49	44	41	532	59	192	44	23	109	9	105	7	779	754
miR-200c	mmu-miR-200c	MIMAT0004663	71	225	26	30	84	23	22	23	40	182	24	66	34	23	51	61	35	13	338	226
miR-201	mmu-miR-201	MIMAT0000234	3	3	4	2	2	2	1	1	3	2	4	5	3	3	3	3	2	1	4	2
miR-202	mmu-miR-202	MIMAT0004546	NA	NA	NA	NA	NA	NA	NA	NA	NA	NA	NA	NA	NA	NA	NA	NA	NA	NA	1	2
miR-203	mmu-miR-203	MIMAT0004547	1	9	6	16	15	7	6	8	7	17	18	15	20	16	51	18	12	3	154	211
miR-204	mmu-miR-204	MIMAT0000237	41	5	14	9	7	14	6	12	8	18	21	26	18	13	28	7	15	2	33	39
miR-205	mmu-miR-205	MIMAT0000238	493	3	161	2	3	199	141	240	213	4	121	132	152	33	252	2	376	2	1485	1993
miR-206	mmu-miR-206	MIMAT0000239	6	4	7	3	2	14	2	6	6	3	11	5	5	2	4	3	3	2	7	5
miR-207	mmu-miR-207	MIMAT0000240	195	183	236	112	90	201	76	110	168	50	265	313	175	125	203	132	160	103	167	137
miR-208	mmu-miR-208a	MIMAT0000520	188	200	182	198	213	161	254	217	227	220	186	263	160	180	191	214	201	215	239	229
miR-21	mmu-miR-21	MIMAT0000530	3969	2894	4509	4768	10343	4003	5355	3263	5884	5594	2710	4442	5681	2947	4244	20612	4497	5391	5541	6094
miR-210	mmu-miR-210	MIMAT0000658	104	37	111	22	31	93	123	123	153	19	99	27	59	91	63	147	58	17	21	20
miR-211	mmu-miR-211	MIMAT0000668	484	24	260	463	168	14	8	88	38	12	695	43	349	12	771	37	237	21	186	134
miR-212	mmu-miR-212	MIMAT0000659	13	4	5	41	44	1	4	4	39	12	8	3	5	3	3	9	5	13	18	22
miR-213	NA	NA	344	183	490	130	135	104	138	164	289	157	611	941	687	210	174	7	207	330	512	630
miR-214	mmu-miR-214	MIMAT0004664	108	70	91	75	58	25	62	58	59	74	81	173	86	67	66	88	71	52	84	73
miR-215	mmu-miR-215	MIMAT0000904	6	11	4	11	14	4	4	5	3	34	5	15	3	3	5	13	5	12	30	30
miR-216	mmu-miR-216a	MIMAT0000662	101	1638	73	120	763	18	43	54	75	2039	104	132	91	86	69	78	72	40	85	62
miR-217	mmu-miR-217	MIMAT0000679	26	516	23	39	200	8	11	15	25	854	27	44	8	14	13	22	8	9	14	18
miR-218	mmu-miR-218	MIMAT0000663	39	20	146	11	15	119	100	40	24	134	286	352	9	471	80	16	196	8	11	12
miR-219	mmu-miR-219	MIMAT0000664	5943	2942	3211	5401	3188	1999	1841	2906	3316	3501	7647	4098	3812	3480	2929	2992	3200	3315	6124	3777
miR-22	mmu-miR-22	MIMAT0004629	7996	5362	5897	2516	6503	6122	11030	5470	3500	8541	5895	5771	3845	4506	6109	11323	6275	3202	10613	14483
miR-221	mmu-miR-221	MIMAT0000669	52	17	36	30	32	37	56	49	31	40	38	27	35	22	41	252	39	25	72	88
miR-222	mmu-miR-222	MIMAT0000670	38	17	30	27	27	16	56	53	39	21	43	50	40	24	36	228	36	28	105	131
miR-223	mmu-miR-223	MIMAT0000665	69	40	43	62	58	39	73	63	55	73	56	73	28	68	32	34	63	33	100	115
miR-224	mmu-miR-224	MIMAT0000671	1	1	NA	1	1	NA	1	1	NA	3	NA	3	1	1	NA	4	1	1	3	2
miR-23a	mmu-miR-23a	MIMAT0000532	1533	895	1061	438	1104	646	594	888	818	770	1095	791	1061	617	909	1078	1068	618	1195	1760
miR-23b	mmu-miR-23b	MIMAT0000125	1955	901	1110	675	1143	643	740	905	693	772	1053	744	1148	718	979	797	1098	511	1466	1899
miR-25	mmu-miR-25	MIMAT0000652	2021	1231	1763	847	772	1344	905	1749	1181	1221	3301	1377	2254	2120	1027	391	1914	943	1597	1947
miR-26a	mmu-miR-26a	MIMAT0000533	2408	1357	4053	1623	1575	1781	2967	1907	2605	4871	4311	3339	3700	4136	1634	1960	2253	912	7464	7218
miR-26b	mmu-miR-26b	MIMAT0000534	3523	1796	3582	1876	1535	1836	1888	2476	1787	1708	4428	2995	3161	3381	2214	1689	3379	1302	5706	5486
miR-27a	mmu-miR-27a	MIMAT0004633	536	249	460	163	229	145	288	249	196	196	483	211	434	328	464	160	400	179	304	344
miR-27b	mmu-miR-27b	MIMAT0004522	185	158	203	113	162	138	185	172	144	165	256	190	221	214	156	151	216	72	251	530
miR-28	mmu-miR-28	MIMAT0000653	30	30	59	19	26	70	58	30	34	55	52	69	22	85	55	30	37	19	102	194
miR-293	mmu-miR-293	MIMAT0004573	5	4	4	4	2	2	1	3	3	1	6	11	4	4	3	4	3	2	5	4
miR-294	mmu-miR-294	MIMAT0004574	6	6	6	4	3	5	2	3	3	2	9	17	5	3	5	5	4	3	15	13
miR-295	mmu-miR-295	MIMAT0004575	NA	NA	NA	NA	NA	NA	NA	NA	NA	NA	NA	2	NA	NA	1	NA	NA	NA	5	6
miR-296	mmu-miR-296	MIMAT0000374	143	96	92	96	32	12	1	46	86	2	127	13	143	3	50	45	3	52	94	85
miR-29a	mmu-miR-29a	MIMAT0004631	4041	4670	9059	4077	6401	2433	6046	2420	2366	7664	5200	3272	5320	1840	5745	8509	4481	4707	10076	13680
miR-29b	mmu-miR-29b	MIMAT0000127	301567	304637	226205	277113	516935	180737	349200	140877	201128	305770	195766	208030	347298	127942	227891	497631	340896	273689	365419	564157
miR-29c	mmu-miR-29c	MIMAT0004632	2440	10027	2353	3225	7052	1294	3843	1604	1370	13587	1750	2085	2721	1257	2596	7577	2760	2064	6927	9809
miR-300	mmu-miR-300	MIMAT0004578	68	66	78	30	21	61	19	31	52	14	104	104	61	46	49	27	46	24	45	42
miR-301	mmu-miR-301a	MIMAT0000379	1386	959	307	758	687	431	277	921	627	155	511	494	461	501	784	641	954	488	1212	869
miR-302a	mmu-miR-302a	MIMAT0004579	NA	NA	1	NA	NA	NA	NA	NA	NA	NA	1	1	NA	NA	NA	NA	NA	NA	1	NA
miR-30a-5p	mmu-miR-30a	MIMAT0000128	134	107	136	35	94	42	93	64	43	193	114	92	91	80	77	44	96	57	167	190
miR-30b	mmu-miR-30b	MIMAT0000130	728	355	423	353	372	420	339	534	287	402	1287	432	591	841	391	270	928	226	586	957
miR-30c	mmu-miR-30c	MIMAT0000514	617	437	539	412	541	228	587	582	672	377	1250	826	624	578	313	239	664	270	822	1185
miR-30d	mmu-miR-30d	MIMAT0000515	351	202	186	138	216	89	222	376	145	261	383	159	246	325	176	122	377	95	231	408
miR-30e-3p	mmu-miR-30e*	MIMAT0000249	5669	3132	9737	3545	2216	1552	5481	4301	2764	1932	9106	5320	5265	5851	5635	2868	5144	2611	10284	14168
miR-31	mmu-miR-31	MIMAT0000538	14	8	9	117	53	11	5	6	7	7	6	9	32	7	14	34	7	16	55	69
miR-32	mmu-miR-32	MIMAT0000654	1943	1056	2330	701	854	749	1028	1088	586	549	2149	894	1823	933	1234	422	1407	629	1402	2120
miR-320	mmu-miR-320	MIMAT0000666	201	107	126	221	114	46	74	154	148	165	144	186	134	99	89	188	116	84	229	184
miR-323	mmu-miR-323-5p	MIMAT0004638	NA	NA	1	NA	1	NA	NA	NA	1	NA	1	NA	1	NA	NA	NA	NA	NA	NA	NA
miR-324-3p	mmu-miR-324-3p	MIMAT0000555	167	112	77	75	80	64	52	118	116	71	137	118	122	108	92	93	93	74	134	106
miR-324-5p	mmu-miR-324-5p	MIMAT0000555	36	26	8	29	26	30	23	26	24	12	21	33	29	21	23	38	37	23	30	29
miR-325	mmu-miR-325	MIMAT0000558	1	NA	1	NA	NA	NA	NA	NA	NA	NA	1	1	NA	NA	NA	NA	NA	NA	1	1
miR-326	mmu-miR-326	MIMAT0000559	91	93	106	53	48	90	32	50	84	30	144	108	80	58	70	45	88	41	80	52
miR-328	mmu-miR-328	MIMAT0000565	101	68	99	71	54	45	42	50	119	41	121	109	82	59	66	79	79	56	97	75
miR-329	mmu-miR-329	MIMAT0000567	15	12	21	9	7	5	4	6	11	3	19	56	19	7	7	2	9	8	33	23
miR-33	mmu-miR-33	MIMAT0000667	898	223	535	102	388	306	302	525	437	167	779	494	502	666	524	199	669	162	374	491
miR-330	mmu-miR-330	MIMAT0004642	29	17	24	23	19	9	11	13	21	8	23	39	23	20	18	26	18	11	24	17
miR-331	mmu-miR-331-5p	MIMAT0004643	34	27	13	14	8	13	9	16	23	9	28	62	16	16	14	23	17	16	32	28
miR-337	mmu-miR-337-5p	MIMAT0004644	9	12	6	5	7	10	4	5	7	5	16	19	6	6	5	4	4	3	7	6
miR-338	mmu-miR-338-5p	MIMAT0004647	3	6	3	3	3	3	1	1	1	36	3	10	1	2	3	5	1	1	5	3
miR-339	mmu-miR-339-5p	MIMAT0000584	190	117	141	158	118	40	98	123	164	59	211	150	199	146	149	236	131	119	160	171
miR-340	mmu-miR-340-5p	MIMAT0004651	8	5	7	22	3	2	4	14	16	14	9	51	7	9	17	15	7	13	24	26
miR-342	mmu-miR-342-5p	MIMAT0004653	280	151	219	270	347	195	211	321	204	253	289	291	254	258	405	954	239	127	352	359
miR-345	mmu-miR-345-5p	MIMAT0000595	69	50	49	52	37	64	45	57	87	65	61	80	70	144	42	42	58	51	113	61
miR-346	mmu-miR-346	MIMAT0000597	9	4	8	5	4	3	4	4	7	2	8	9	7	6	5	6	5	3	6	5
miR-34a	mmu-miR-34a	MIMAT0000542	237	94	310	81	148	109	154	269	121	143	369	299	145	389	303	406	269	81	257	608
miR-34b	mmu-miR-34b-5p	MIMAT0000382	13	5	9	6	6	3	10	6	6	4	10	14	7	7	9	3	10	6	5	7
miR-34c	mmu-miR-34c	MIMAT0000381	6	2	6	19	2	7	11	4	6	6	6	9	5	4	7	5	4	2	14	26
miR-363	mmu-miR-363	MIMAT0000708	3021	228	512	106	1549	97	304	199	1863	84	459	173	567	107	188	47	308	122	326	176
miR-365	mmu-miR-365	MIMAT0000711	2880	6512	2559	2611	2495	1167	2014	2537	1584	4074	3851	9191	2314	1871	2271	5649	1621	1281	5996	9579
miR-370	mmu-miR-370	MIMAT0001095	28	18	28	22	16	9	11	13	23	9	25	38	26	25	21	20	16	11	24	22
miR-375	mmu-miR-375	MIMAT0000739	6	506	3	21	263	3	4	6	4	976	3	5	2	1	21	2	7	NA	73	97
miR-376a	mmu-miR-376a	MIMAT0003387	104	85	77	74	90	29	57	47	54	42	74	139	76	66	51	96	67	32	99	67
miR-376b	mmu-miR-376b	MIMAT0003388	5	88	6	4	3	5	2	3	4	2	8	13	4	5	5	6	7	3	9	10
miR-377	mmu-miR-377	MIMAT0000741	26	25	21	21	31	6	18	27	22	48	26	50	31	26	14	21	18	12	32	24
miR-378	mmu-miR-378	MIMAT0000742	49	27	37	32	22	27	16	30	28	18	55	44	47	26	32	35	31	18	40	26
miR-379	mmu-miR-379	MIMAT0000743	10	17	7	13	23	11	8	11	7	24	14	45	7	10	5	7	4	5	17	25
miR-380-3p	mmu-miR-380-3p	MIMAT0000744	11	12	11	9	10	11	10	9	9	13	18	17	11	9	10	8	9	9	15	13
miR-380-5p	mmu-miR-380-5p	MIMAT0000744	4	5	4	6	4	4	3	7	4	6	7	8	4	4	5	4	4	5	6	7
miR-381	mmu-miR-381	MIMAT0000746	193	116	245	159	120	33	69	121	204	46	272	365	215	245	236	165	168	114	193	167
miR-382	mmu-miR-382	MIMAT0000747	1	1	1	1	3	1	1	1	1	2	1	1	1	1	NA	NA	NA	NA	1	1
miR-383	mmu-miR-383	MIMAT0000748	5	6	6	5	5	4	6	5	6	6	6	5	5	4	5	5	5	4	5	5
miR-410	mmu-miR-410	MIMAT0001091	15	37	14	10	15	6	8	8	10	79	18	14	16	9	9	8	11	8	15	9
miR-412	mmu-miR-412	MIMAT0001094	1	1	1	1	1	2	1	1	1	1	2	1	1	1	1	1	1	1	1	1
miR-424	hsa-mir-424	MIMAT0001341	322	191	249	180	122	132	276	228	219	540	737	678	237	150	198	302	237	221	674	492
miR-425	mmu-miR-425	MIMAT0004750	12	7	5	7	6	4	4	10	8	5	7	6	7	6	7	15	7	5	10	11
miR-429	mmu-miR-429	MIMAT0001537	24	47	8	3	26	20	12	15	13	89	9	19	12	4	41	2	17	1	203	120
miR-431	mmu-miR-431	MIMAT0001418	2	2	3	2	3	2	1	2	2	1	3	5	2	2	2	2	2	1	3	2
miR-448	mmu-miR-448	MIMAT0001533	NA	NA	1	NA	NA	1	NA	NA	NA	NA	1	NA	NA	NA	1	NA	NA	NA	NA	NA
miR-449	mmu-miR-449a	MIMAT0001542	89	21	63	10	8	41	21	30	16	25	162	55	19	42	52	8	60	5	93	67
miR-450	mmu-miR-450a-5p	MIMAT0001546	17	18	34	7	4	10	10	8	8	18	116	13	19	4	11	9	12	3	51	28
miR-451	mmu-miR-451	MIMAT0001632	336	673	825	164	279	323	354	233	78	546	699	1030	707	85	125	416	1078	99	182	154
miR-452	mmu-miR-452	MIMAT0001637	3264	2008	2909	1879	2112	763	1815	1936	1687	1013	2402	2756	2287	2175	1933	1826	2451	1166	2593	2221
miR-7	mmu-mir-7a-1	MIMAT0000677	2400	2453	5771	2361	3941	2995	667	2654	719	3265	6678	1890	1469	1097	9762	4555	5127	2270	1976	2372
miR-7b	mmu-miR-7b	MIMAT0000678	89	111	165	78	109	80	40	41	41	152	157	93	39	33	175	114	95	64	66	74
miR-9	mmu-miR-9	MIMAT0000142	3	3	4	2	3	2	1	1	1	9	5	4	1	1	6	2	3	2	5	5
miR-9*	mmu-miR-9*	MIMAT0000142	2	2	4	2	2	2	1	1	1	9	3	2	1	1	5	1	2	1	3	3
miR-92	mmu-miR-92a	MIMAT0000539	8676	2305	10785	3795	7688	4244	8661	5887	9171	4447	9081	3769	10158	5551	3199	1357	5319	2530	3316	4820
miR-93	mmu-miR-93	MIMAT0000540	1118	749	738	651	626	736	744	1217	720	428	2335	822	1085	1561	654	289	1020	632	877	986
miR-96	mmu-miR-96	MIMAT0000541	50	62	324	31	122	66	80	79	127	58	208	50	80	747	234	100	75	67	268	365
miR-98	mmu-miR-98	MIMAT0000545	2273	1101	1290	1513	1078	690	910	2143	939	553	1886	782	1245	1198	2799	1743	1565	1347	3591	3854
miR-99a	mmu-miR-99a	MIMAT0000131	39	59	16	17	53	21	41	26	13	121	18	37	22	25	35	20	26	20	203	255
miR-99b	mmu-miR-99b	MIMAT0000132	10	8	5	5	50	7	7	8	17	14	6	12	7	6	5	12	9	13	14	17
