# Supplementary material for: Effect of Xpcl1 Activation and p27Kip1 Loss on Gene Expression in Murine Lymphoma
Source: PLoS One. 2011 Mar 11;6(3):e14758. doi: 10.1371/journal.pone.0014758 (PMC3055866; doi:10.1371/journal.pone.0014758)
Supplement: Table S3 — Expression array Gene IDs and PAM significance scores. (0.96 MB XLS) [file pone.0014758.s003.xls]

## Sheet: PAMR scores
Entrez Gene	Symbol	FeatureID	tumor score	Abs 2500 Tumor	p27 null score	Abs 2500 p27 null	Xpcl pos score	Top 2500 Xpcl	Xpcl predicted target	Xpcl Target 500 Down
11305	Abca2	15700	0.2545	FALSE	-0.3395	TRUE	0.0906	TRUE	Yes	FALSE
11307	Abcg1	17527	-0.3217	TRUE	0.2171	FALSE	-0.0629	FALSE	Yes	FALSE
11308	Abi1	36163	-0.2453	FALSE	0.3905	TRUE	0.1134	TRUE	Yes	FALSE
11363	Acadl	11138	0.1073	FALSE	-0.3498	TRUE	0.3806	TRUE	No	FALSE
11409	Acads	35280	0.1544	FALSE	-0.5375	TRUE	-0.059	TRUE	No	FALSE
11423	Ache	31522	-0.7511	TRUE	0.0586	FALSE	0.1968	FALSE	No	FALSE
11428	Aco1	34657	0.0289	FALSE	-0.2899	TRUE	0.3525	TRUE	No	FALSE
11431	Acp1	8074	0.2594	FALSE	-0.2912	TRUE	-0.113	TRUE	No	FALSE
11443	Chrnb1	42940	-0.2645	TRUE	-0.2105	FALSE	0.2535	FALSE	No	FALSE
11450		29422	-0.0681	FALSE	-0.4709	TRUE	0.0809	TRUE	No	FALSE
11474	Actn3	35113	-0.6023	TRUE	-0.0258	FALSE	0.053	FALSE	No	FALSE
11477	Acvr1	21874	-0.4421	TRUE	0.0398	FALSE	0.2344	FALSE	No	FALSE
11486	Ada	19096	-0.1337	FALSE	0.3528	TRUE	-0.4155	TRUE	No	FALSE
11488	Adam11	33602	-0.3188	TRUE	0.0784	FALSE	-0.0946	FALSE	Yes	FALSE
11489	Adam12	13474	0.0251	FALSE	0.7849	TRUE	0.3845	TRUE	Yes	FALSE
11491	Adam17	5866	-0.1729	FALSE	0.2938	TRUE	0.2205	TRUE	No	FALSE
11492	Adam19	7098	0.0213	FALSE	-0.1567	FALSE	-0.3588	FALSE	Yes	TRUE
11498	Adam4	15281	-0.1734	FALSE	0.3694	TRUE	0.2346	TRUE	No	FALSE
11501	Adam8	36606	-0.193	FALSE	0.4303	TRUE	0.3152	TRUE	No	FALSE
11504	Adamts1	15062	-0.0556	FALSE	-0.3888	TRUE	-0.0544	TRUE	No	FALSE
11512	Adcy6	39952	-0.1466	FALSE	0.1729	FALSE	-0.2912	FALSE	Yes	TRUE
11517	Adcyap1r1	1908	0.0561	FALSE	-0.3924	TRUE	0.0215	TRUE	Yes	FALSE
11519	Add2	31004	-0.0146	FALSE	0.3303	TRUE	0.3637	TRUE	No	FALSE
11522	Adh1	17520	-0.122	FALSE	-0.521	TRUE	0.1011	TRUE	No	FALSE
11535	Adm	24353	-0.5116	TRUE	-0.0704	FALSE	-0.1179	FALSE	Yes	FALSE
11536	Admr	17767	-0.0194	FALSE	-0.31	TRUE	-0.0839	TRUE	No	FALSE
11537	Adn	20244	-0.0682	FALSE	-0.5755	TRUE	0.1153	TRUE	No	FALSE
11540	Adora2a	11354	-0.011	FALSE	-0.319	TRUE	0.1677	TRUE	No	FALSE
11541	Adora2b	13206	-0.3519	TRUE	0.0297	FALSE	0.271	FALSE	No	FALSE
11545	Parp1	31279	0.3896	TRUE	0.2041	FALSE	-0.0276	FALSE	No	FALSE
11555	Adrb2	16196	-0.3237	TRUE	-0.3795	TRUE	-0.0766	TRUE	No	FALSE
11564	Adsl	6762	0.3283	TRUE	-0.0635	FALSE	0.041	FALSE	No	FALSE
11566	Adss	28748	0.2069	FALSE	-0.4857	TRUE	-0.0875	TRUE	Yes	FALSE
11568	Aebp1	43714	0.0694	FALSE	-0.335	TRUE	0.1232	TRUE	No	FALSE
11569	Aebp2	1548	-0.1152	FALSE	0.4858	TRUE	0.2718	TRUE	Yes	FALSE
11576	Afp	18135	-0.0015	FALSE	0.427	TRUE	0.3175	TRUE	No	FALSE
11595		19904	0.0391	FALSE	0.3161	TRUE	-0.1595	TRUE	No	FALSE
11600	Angpt1	26029	-0.3358	TRUE	-0.034	FALSE	-0.3743	FALSE	No	FALSE
11605	Gla	17573	0.0016	FALSE	-0.0765	FALSE	-0.3275	FALSE	Yes	TRUE
11610	Agtrap	7103	-0.0896	FALSE	0.339	TRUE	0.2109	TRUE	No	FALSE
11622	Ahr	19956	-0.301	TRUE	-0.1856	FALSE	0.2067	FALSE	No	FALSE
11628	Aicda	12675	-0.2886	TRUE	-0.1917	FALSE	0.1684	FALSE	Yes	FALSE
11629	Aif1	28987	-0.3375	TRUE	0.1067	FALSE	-0.0456	FALSE	No	FALSE
11630	Aim1	43023	-0.1392	FALSE	0.4411	TRUE	0.5547	TRUE	No	FALSE
11634	Aire	21943	-0.4901	TRUE	0.1338	FALSE	-0.2423	FALSE	No	FALSE
11637	Ak2	30665	0.2658	TRUE	-0.1761	FALSE	0.2605	FALSE	No	FALSE
11640	Akap1	36746	0.2432	FALSE	0.0166	FALSE	-0.5018	FALSE	Yes	TRUE
11641	Akap2	26144	-0.4431	TRUE	0.2239	FALSE	-0.174	FALSE	Yes	FALSE
11647	Akp2	341	0.2149	FALSE	-0.497	TRUE	-0.2588	TRUE	No	FALSE
11652	Akt2	39466	-0.042	FALSE	-0.283	TRUE	-0.142	TRUE	No	FALSE
11655	Alas1	39570	-0.3753	TRUE	-0.0211	FALSE	0.0271	FALSE	No	FALSE
11658	Alcam	35705	-0.379	TRUE	-0.1136	FALSE	-0.1684	FALSE	Yes	FALSE
11671	Aldh3a2	24255	-0.1632	FALSE	0.6161	TRUE	0.2485	TRUE	Yes	FALSE
11685	Alox12e	6078	-0.576	TRUE	0.1785	FALSE	-0.2648	FALSE	No	FALSE
11687	Alox15	12324	-0.6376	TRUE	0.0638	FALSE	-0.1604	FALSE	No	FALSE
11692	Gfer	3232	0.3255	TRUE	-0.1267	FALSE	-0.2048	FALSE	No	FALSE
11702	Amd1	35053	0.169	FALSE	0.0399	FALSE	-0.2281	FALSE	Yes	TRUE
11704	Amelx	11347	-0.2772	TRUE	0.0546	FALSE	0.0435	FALSE	No	FALSE
11723	Amy2	34970	0.0768	FALSE	-0.4447	TRUE	-0.0039	TRUE	No	FALSE
11732	Ank	13533	-0.0801	FALSE	0.3904	TRUE	0.0708	TRUE	No	FALSE
11735	Ank3	28067	-0.8088	TRUE	-0.0411	FALSE	0.1087	FALSE	Yes	FALSE
11736	Ankfy1	30002	-0.2705	TRUE	-0.0161	FALSE	-0.0364	FALSE	Yes	FALSE
11744	Anxa11	42609	0.1279	FALSE	-0.3898	TRUE	-0.0653	TRUE	No	FALSE
11745	Anxa3	15527	-0.3253	TRUE	-0.1368	FALSE	0.1031	FALSE	Yes	FALSE
11746	Anxa4	10541	-0.2762	TRUE	0.2137	FALSE	0.2051	FALSE	No	FALSE
11754	Aoc3	34050	0.0801	FALSE	-0.3052	TRUE	-0.2435	TRUE	No	FALSE
11761	Aox1	25219	-0.6892	TRUE	-0.0796	FALSE	0.016	FALSE	Yes	FALSE
11770	Fabp4	1963	-0.0418	FALSE	-0.3155	TRUE	-0.0631	TRUE	No	FALSE
11776	Ap3d1	21637	-0.3031	TRUE	0.0086	FALSE	0.003	FALSE	Yes	FALSE
11784	Apba2	42504	-0.9916	TRUE	-0.0734	FALSE	0.017	FALSE	No	FALSE
11792	Apex1	33616	0.5692	TRUE	-0.2975	TRUE	-0.1766	TRUE	No	FALSE
11796	Birc3	33531	-0.3026	TRUE	-0.0493	FALSE	0.5939	FALSE	No	FALSE
11797	Birc2	40320	-0.5327	TRUE	0.1411	FALSE	0.23	FALSE	No	FALSE
11801	Cd5l	12626	0.3174	TRUE	-0.3121	TRUE	-0.3894	TRUE	No	FALSE
11804	Aplp2	39281	-0.2744	TRUE	0.1186	FALSE	0.0778	FALSE	Yes	FALSE
11808	Apoa4	12060	-0.4988	TRUE	0.1993	FALSE	-0.0868	FALSE	No	FALSE
11812	Apoc1	2954	-0.2925	TRUE	0.4648	TRUE	-0.165	TRUE	No	FALSE
11821	Aprt	11795	0.3351	TRUE	-0.2305	FALSE	-0.0571	FALSE	No	FALSE
11826	Aqp1	620	-0.241	FALSE	-0.5365	TRUE	0.2064	TRUE	Yes	FALSE
11828	Aqp3	35690	-0.0437	FALSE	0.4366	TRUE	-0.0189	TRUE	No	FALSE
11829	Aqp4	41162	-0.4458	TRUE	0.0635	FALSE	-0.0552	FALSE	Yes	FALSE
11836	Araf	43482	-0.2076	FALSE	0.4054	TRUE	0.1872	TRUE	No	FALSE
11838	Arc	25560	-0.3078	TRUE	0.6075	TRUE	0.0115	TRUE	Yes	FALSE
11841	Arf2	37953	-0.1597	FALSE	0.0248	FALSE	-0.3178	FALSE	Yes	TRUE
11847	Arg2	21928	-0.5317	TRUE	0.1994	FALSE	-0.1594	FALSE	No	FALSE
11853	Rhoc	15330	-0.3006	TRUE	-0.2147	FALSE	0.1372	FALSE	Yes	FALSE
11864	Arnt2	21172	-0.7053	TRUE	0.1717	FALSE	-0.1756	FALSE	Yes	FALSE
11871	Art2a	41902	-0.0592	FALSE	-0.3606	TRUE	0.1049	TRUE	No	FALSE
11881	Arsb	19170	0.0552	FALSE	-0.3258	TRUE	-0.0589	TRUE	No	FALSE
11905	Serpinc1	28109	-0.4856	TRUE	0.193	FALSE	-0.1354	FALSE	Yes	FALSE
11906	Atbf1	34217	0.1009	FALSE	0.4729	TRUE	0.1238	TRUE	Yes	FALSE
11920	Atm	9135	0.3508	TRUE	0.2805	TRUE	-0.0746	TRUE	Yes	FALSE
11931	Atp1b1	1470	-0.0354	FALSE	0.3245	TRUE	0.3391	TRUE	No	FALSE
11941	Atp2b2	4296	0.0455	FALSE	-0.1084	FALSE	-0.2253	FALSE	Yes	TRUE
11945	Atp4b	8863	0.3239	TRUE	-0.2807	TRUE	-0.1704	TRUE	No	FALSE
11951	Atp5g1	27945	0.357	TRUE	-0.0892	FALSE	0.0003	FALSE	No	FALSE
11974	Atp6v0e	26278	-0.1185	FALSE	0.3538	TRUE	0.2871	TRUE	No	FALSE
11987	Slc7a1	4239	0.2877	TRUE	-0.2561	FALSE	0.261	FALSE	Yes	FALSE
11989	Slc7a3	16179	0.1	FALSE	-0.3046	TRUE	-0.2721	TRUE	No	FALSE
11992	Auh	11245	0.0697	FALSE	-0.0269	FALSE	-0.2454	FALSE	Yes	TRUE
12010	B2m	32555	-0.2916	TRUE	-0.2408	FALSE	-0.2341	FALSE	No	FALSE
12028	Bax	24061	0.2716	TRUE	-0.1971	FALSE	-0.069	FALSE	No	FALSE
12034	Phb2	20585	0.4644	TRUE	-0.2292	FALSE	-0.0947	FALSE	No	FALSE
12035	Bcat1	12794	0.3552	TRUE	-0.0345	FALSE	-0.0147	FALSE	Yes	FALSE
12043	Bcl2	5270	-0.3803	TRUE	-0.2587	FALSE	-0.3896	FALSE	Yes	TRUE
12050	Bcl2l2	20425	-0.3126	TRUE	-0.2691	FALSE	0.2548	FALSE	Yes	FALSE
12053	Bcl6	43114	-0.3675	TRUE	0.7051	TRUE	0.2236	TRUE	Yes	FALSE
12097		4383	-0.0056	FALSE	-0.2824	TRUE	0.1178	TRUE	No	FALSE
12111	Bgn	24674	0.0776	FALSE	-0.3375	TRUE	0.1641	TRUE	Yes	FALSE
12121	Bicd1	31642	-0.4406	TRUE	-0.0305	FALSE	-0.0678	FALSE	No	FALSE
12124	Biklk	37284	0.0893	FALSE	0.5653	TRUE	0.2477	TRUE	No	FALSE
12125	Bcl2l11	32521	-0.1162	FALSE	0.2794	TRUE	-0.0727	TRUE	Yes	FALSE
12144	Blm	20442	0.3092	TRUE	0.0631	FALSE	-0.1339	FALSE	No	FALSE
12156	Bmp2	39096	0.0873	FALSE	-0.0888	FALSE	-0.2392	FALSE	Yes	TRUE
12159	Bmp4	33618	-0.0923	FALSE	-0.3023	TRUE	-0.0804	TRUE	No	FALSE
12162	Bmp7	6279	0.3117	TRUE	-0.1539	FALSE	-0.0853	FALSE	No	FALSE
12169	Bmx	1621	-0.3023	TRUE	-0.3023	TRUE	-0.0388	TRUE	No	FALSE
12173	Bnc1	43383	-0.6373	TRUE	-0.0749	FALSE	-0.1356	FALSE	Yes	FALSE
12175	Bnip2	37913	-0.3089	TRUE	0.2382	FALSE	0.0208	FALSE	Yes	FALSE
12176	Bnip3	5580	0.1453	FALSE	0.2928	TRUE	0.2191	TRUE	Yes	FALSE
12180	Smyd1	3762	0.017	FALSE	0.4472	TRUE	-0.0839	TRUE	No	FALSE
12189	Brca1	32798	0.1025	FALSE	0.2852	TRUE	-0.1008	TRUE	No	FALSE
12190	Brca2	27463	0.3571	TRUE	-0.2634	FALSE	0.1936	FALSE	No	FALSE
12192	Zfp36l1	15674	-0.2795	TRUE	0.1469	FALSE	0.1914	FALSE	No	FALSE
12227	Btg2	27725	-0.2019	FALSE	0.446	TRUE	0.0864	TRUE	Yes	FALSE
12228	Btg3	12058	-0.0286	FALSE	-0.3469	TRUE	0.1231	TRUE	Yes	FALSE
12236	Bub1b	9398	0.0894	FALSE	0.2912	TRUE	-0.3122	TRUE	No	FALSE
12258	Serping1	15554	0.007	FALSE	-0.5421	TRUE	0.041	TRUE	No	FALSE
12261	C1qbp	22782	0.5618	TRUE	-0.2165	FALSE	-0.1103	FALSE	No	FALSE
12263	C2	15299	-0.3498	TRUE	-0.3489	TRUE	-0.1493	TRUE	No	FALSE
12265	C2ta	27153	-0.5418	TRUE	0.0128	FALSE	0.2345	FALSE	No	FALSE
12268	C4	25869	0.0418	FALSE	-0.584	TRUE	0.1004	TRUE	No	FALSE
12288	Cacna1c	37873	0.1473	FALSE	0.4373	TRUE	-0.1604	TRUE	No	FALSE
12290	Cacna1e	38620	-0.1395	FALSE	0.3475	TRUE	0.2434	TRUE	Yes	FALSE
12292	Cacna1s	11995	-0.4086	TRUE	-0.1511	FALSE	0.1763	FALSE	No	FALSE
12296	Cacnb2	19686	-0.3147	TRUE	0.1707	FALSE	0.2666	FALSE	No	FALSE
12297	Cacnb3	41354	-0.2895	TRUE	0.21	FALSE	0.0912	FALSE	No	FALSE
12307	Calb1	4863	-0.3929	TRUE	-0.1174	FALSE	-0.1295	FALSE	Yes	FALSE
12309	S100g	34971	-0.478	TRUE	0.4378	TRUE	0.0324	TRUE	No	FALSE
12310	Calca	245	-0.5036	TRUE	0.2117	FALSE	0.0506	FALSE	No	FALSE
12315	Calm3	34902	0.1053	FALSE	-0.2889	TRUE	0.1071	TRUE	Yes	FALSE
12317	Calr	2382	0.084	FALSE	-0.3894	TRUE	0.1421	TRUE	No	FALSE
12331	Cap1	23211	-0.295	TRUE	-0.0234	FALSE	0.2078	FALSE	Yes	FALSE
12332	Capg	37215	-0.2641	TRUE	-0.0445	FALSE	0.0299	FALSE	No	FALSE
12335	Capn3	6440	-0.153	FALSE	0.4198	TRUE	0.3227	TRUE	Yes	FALSE
12337	Capn5	8175	-0.1868	FALSE	-0.0538	FALSE	-0.348	FALSE	Yes	TRUE
12349	Car2	30977	-0.1906	FALSE	0.3261	TRUE	0.4047	TRUE	No	FALSE
12350	Car3	14328	-0.2041	FALSE	-0.308	TRUE	0.0026	TRUE	No	FALSE
12359	Cat	11099	-0.1543	FALSE	0.3614	TRUE	-0.1864	TRUE	Yes	FALSE
12362	Casp1	12791	-0.468	TRUE	-0.2509	FALSE	-0.1035	FALSE	Yes	FALSE
12363	Casp11	25909	-0.4803	TRUE	-0.195	FALSE	0.0996	FALSE	No	FALSE
12364	Casp12	18494	-0.4847	TRUE	-0.0011	FALSE	-0.0508	FALSE	Yes	FALSE
12367	Casp3	14977	0.1443	FALSE	-0.5769	TRUE	-0.1571	TRUE	No	FALSE
12368	Casp6	24251	-0.2408	FALSE	0.2996	TRUE	-0.0266	TRUE	No	FALSE
12369	Casp7	15238	-0.1803	FALSE	0.2809	TRUE	0.1977	TRUE	No	FALSE
12371	Casp9	20454	-0.2719	TRUE	0.3045	TRUE	0.1089	TRUE	Yes	FALSE
12388	Ctnnd1	17599	-0.4235	TRUE	-0.0971	FALSE	0.0511	FALSE	Yes	FALSE
12393	Runx2	37110	-0.3848	TRUE	-0.0176	FALSE	-0.1051	FALSE	No	FALSE
12394	Runx1	1630	0.0438	FALSE	0.0814	FALSE	-0.2323	FALSE	Yes	TRUE
12398	Cbfa2t3h	3954	-0.1814	FALSE	0.1463	FALSE	-0.2434	FALSE	Yes	TRUE
12399	Runx3	10912	0.1237	FALSE	-0.0729	FALSE	-0.2296	FALSE	Yes	TRUE
12405	Cbln2	1368	0.0533	FALSE	0.2874	TRUE	0.344	TRUE	Yes	FALSE
12406	Serpinh1	29612	-0.3816	TRUE	-0.214	FALSE	0.2442	FALSE	No	FALSE
12409	Cbr2	30753	-1.0466	TRUE	0.1022	FALSE	0.1845	FALSE	No	FALSE
12421	Rb1cc1	25614	-0.3751	TRUE	0.3894	TRUE	0.0703	TRUE	Yes	FALSE
12424	Cck	13870	-0.4485	TRUE	-0.0313	FALSE	-0.0486	FALSE	Yes	FALSE
12428	Ccna2	38172	-0.0463	FALSE	0.1575	FALSE	-0.3005	FALSE	Yes	TRUE
12429	Ccnb1-rs1	42920	0.1618	FALSE	-0.4014	TRUE	-0.3513	TRUE	No	FALSE
12443	Ccnd1	30577	-0.0049	FALSE	0.1177	FALSE	-0.5849	FALSE	Yes	TRUE
12455	Ccnt1	26611	-0.0163	FALSE	0.3549	TRUE	-0.0127	TRUE	No	FALSE
12458	Ccr6	7404	-0.3795	TRUE	0.0559	FALSE	-0.0836	FALSE	No	FALSE
12468	Cct7	32258	0.2983	TRUE	-0.0015	FALSE	0.1737	FALSE	No	FALSE
12476	Cd151	20241	-0.3041	TRUE	-0.1413	FALSE	0.3	FALSE	No	FALSE
12478	Cd19	22851	-0.1289	FALSE	-0.2915	TRUE	0.0637	TRUE	No	FALSE
12480	Cd1d2	25264	-0.3712	TRUE	0.2826	TRUE	-0.0242	TRUE	No	FALSE
12482	Ms4a1	4352	-0.2298	FALSE	-0.5194	TRUE	0.1626	TRUE	No	FALSE
12483	Cd22	35886	-0.1116	FALSE	-0.4198	TRUE	0.0371	TRUE	No	FALSE
12488	Cd2ap	32386	-0.1145	FALSE	0.2126	FALSE	-0.3055	FALSE	Yes	TRUE
12492	Scarb2	11937	-0.2099	FALSE	0.3237	TRUE	-0.0941	TRUE	No	FALSE
12501	Cd3e	36525	-0.2588	FALSE	0.3269	TRUE	0.4229	TRUE	No	FALSE
12504	Cd4	3215	-0.3245	TRUE	0.6095	TRUE	0.478	TRUE	Yes	FALSE
12515	Cd69	11630	-0.3242	TRUE	0.0296	FALSE	0.8303	FALSE	Yes	FALSE
12516	Cd7	20417	-0.5467	TRUE	0.1784	FALSE	-0.2675	FALSE	No	FALSE
12518	Cd79a	26715	-0.1678	FALSE	-0.4706	TRUE	0.0372	TRUE	No	FALSE
12521	Cd82	26661	-0.0429	FALSE	-0.3434	TRUE	-0.1473	TRUE	No	FALSE
12522	Cd83	30618	-0.7558	TRUE	-0.1131	FALSE	-0.0435	FALSE	No	FALSE
12524	Cd86	15854	-0.5938	TRUE	0.0674	FALSE	0.0611	FALSE	Yes	FALSE
12526	Cd8b1	13638	-0.3359	TRUE	0.6911	TRUE	0.0263	TRUE	No	FALSE
12530	Cdc25a	29982	0.3569	TRUE	-0.136	FALSE	-0.5486	FALSE	Yes	TRUE
12531	Cdc25b	12456	0.3797	TRUE	-0.1795	FALSE	0.5013	FALSE	No	FALSE
12544	Cdc45l	17283	0.135	FALSE	0.2787	TRUE	-0.0123	TRUE	No	FALSE
12545	Cdc7	37569	0.0323	FALSE	0.3374	TRUE	-0.1492	TRUE	No	FALSE
12550	Cdh1	8117	-0.2674	TRUE	-0.0783	FALSE	-0.3173	FALSE	No	FALSE
12555	Cdh15	43477	0.071	FALSE	-0.3432	TRUE	0.2523	TRUE	No	FALSE
12560	Cdh3	31331	-0.3455	TRUE	0.0247	FALSE	0.0986	FALSE	No	FALSE
12567	Cdk4	25497	0.343	TRUE	-0.1009	FALSE	-0.1777	FALSE	No	FALSE
12568	Cdk5	816	-0.1972	FALSE	0.2874	TRUE	0.3747	TRUE	Yes	FALSE
12569	Cdk5r1	19913	-0.2018	FALSE	0.5026	TRUE	0.1006	TRUE	Yes	FALSE
12571	Cdk6	5027	0.1346	FALSE	-0.3442	TRUE	0.226	TRUE	Yes	FALSE
12577	Cdkn1c	2251	-0.1376	FALSE	0.3448	TRUE	0.2519	TRUE	Yes	FALSE
12579	Cdkn2b	10118	-0.482	TRUE	0.3021	TRUE	-0.1184	TRUE	Yes	FALSE
12581	Cdkn2d	35133	-0.3003	TRUE	0.419	TRUE	-0.0196	TRUE	No	FALSE
12590	Cdx1	4616	-0.4861	TRUE	0.2033	FALSE	-0.2121	FALSE	No	FALSE
12607	Cebpz	41516	0.3801	TRUE	-0.3259	TRUE	-0.054	TRUE	Yes	FALSE
12608	Cebpb	17885	0.0227	FALSE	-0.36	TRUE	0.132	TRUE	No	FALSE
12614	Celsr1	26837	0.0718	FALSE	-0.1088	FALSE	-0.6021	FALSE	Yes	TRUE
12616	Cenpb	21641	0.233	FALSE	-0.4455	TRUE	-0.0061	TRUE	No	FALSE
12630	Cfi	24532	0.0762	FALSE	-0.3943	TRUE	0.0521	TRUE	No	FALSE
12632	Cfl2	37445	-0.1717	FALSE	0.0514	FALSE	-0.3029	FALSE	Yes	TRUE
12638	Cftr	32133	-0.2747	TRUE	0.0022	FALSE	0.1092	FALSE	No	FALSE
12642	Ch25h	15312	-0.2633	TRUE	-0.5357	TRUE	0.0675	TRUE	No	FALSE
12648	Chd1	27304	-0.0545	FALSE	0.5406	TRUE	0.1838	TRUE	No	FALSE
12649	Chek1	17966	0.3302	TRUE	-0.0871	FALSE	0.0454	FALSE	No	FALSE
12651	Chkb	23053	-0.1092	FALSE	0.3169	TRUE	0.2549	TRUE	No	FALSE
12652	Chga	16522	-0.4648	TRUE	0.4039	TRUE	-0.0066	TRUE	Yes	FALSE
12655	Chi3l3	2455	-0.0177	FALSE	-0.3059	TRUE	0.2622	TRUE	No	FALSE
12662	Chm	25892	-0.354	TRUE	0.3365	TRUE	-0.1034	TRUE	Yes	FALSE
12675	Chuk	26755	-0.1815	FALSE	0.2829	TRUE	-0.1483	TRUE	No	FALSE
12695	Inadl	3520	-0.1629	FALSE	0.4258	TRUE	0.3469	TRUE	No	FALSE
12700	Cish	23084	-0.6879	TRUE	0.0118	FALSE	0.0613	FALSE	No	FALSE
12703	Socs1	13254	-0.216	FALSE	0.6284	TRUE	0.064	TRUE	Yes	FALSE
12709	Ckb	21385	0.1085	FALSE	0.4751	TRUE	0.0797	TRUE	No	FALSE
12715	Ckm	12064	0.1045	FALSE	-0.3122	TRUE	0.25	TRUE	No	FALSE
12716	Ckmt1	41066	-0.5424	TRUE	-0.1068	FALSE	0.0446	FALSE	No	FALSE
12722	Clca1	19394	-0.6843	TRUE	0.0654	FALSE	-0.1002	FALSE	No	FALSE
12725	Clcn3	23833	0.086	FALSE	0.3957	TRUE	0.0693	TRUE	Yes	FALSE
12727	Clcn4-2	34585	-0.3833	TRUE	0.1272	FALSE	0.303	FALSE	Yes	FALSE
12737	Cldn1	3567	-0.2927	TRUE	0.1533	FALSE	0.0732	FALSE	Yes	FALSE
12741	Cldn5	4144	-0.0823	FALSE	-0.342	TRUE	-0.0037	TRUE	Yes	FALSE
12750	Clk4	37479	-0.2512	FALSE	0.293	TRUE	0.2528	TRUE	Yes	FALSE
12753	Clock	13503	-0.049	FALSE	0.3557	TRUE	-0.3226	TRUE	Yes	TRUE
12759	Clu	34568	-0.2106	FALSE	-0.4016	TRUE	0.1464	TRUE	No	FALSE
12763	Cmah	11579	-0.0281	FALSE	0.3132	TRUE	0.2058	TRUE	Yes	FALSE
12769	Ccr9	19400	-0.2272	FALSE	0.6837	TRUE	-0.12	TRUE	Yes	FALSE
12772	Ccr2	8558	-0.0067	FALSE	-0.509	TRUE	0.1241	TRUE	Yes	FALSE
12775	Ccr7	14000	-0.2993	TRUE	0.2815	TRUE	-0.222	TRUE	No	FALSE
12778	Cmkor1	4629	-0.115	FALSE	-0.4363	TRUE	0.3175	TRUE	Yes	FALSE
12788	Cnga1	19814	-0.405	TRUE	0.3454	TRUE	0.2931	TRUE	Yes	FALSE
12796	Camp	7044	-0.168	FALSE	-0.3566	TRUE	0.1766	TRUE	No	FALSE
12797	Cnn1	21081	0.0679	FALSE	0.2832	TRUE	0.348	TRUE	No	FALSE
12805	Cntn1	16004	0.0813	FALSE	-0.3984	TRUE	-0.1421	TRUE	No	FALSE
12808	Cobl	38426	-0.5217	TRUE	-0.0765	FALSE	0.0897	FALSE	Yes	FALSE
12812	Coil	28439	0.1359	FALSE	-0.2552	FALSE	-0.3061	FALSE	Yes	TRUE
12819	Col15a1	16017	-0.1721	FALSE	0.3212	TRUE	-0.0185	TRUE	No	FALSE
12821	Col17a1	9452	-0.4805	TRUE	0.097	FALSE	-0.2519	FALSE	Yes	TRUE
12822	Col18a1	8898	-0.4609	TRUE	0.3164	TRUE	0.3049	TRUE	No	FALSE
12823	Col19a1	30164	-0.4342	TRUE	0.2732	FALSE	-0.0322	FALSE	Yes	FALSE
12842	Col1a1	24840	0.3182	TRUE	-0.2616	FALSE	0.2335	FALSE	No	FALSE
12843	Col1a2	10152	0.2409	FALSE	-0.3967	TRUE	0.0513	TRUE	Yes	FALSE
12848	Cops2	38739	-0.0157	FALSE	-0.3004	TRUE	0.0694	TRUE	Yes	FALSE
12850	Coq7	8073	0.3391	TRUE	0.0799	FALSE	-0.208	FALSE	No	FALSE
12870	Cp	1732	-0.141	FALSE	-0.4532	TRUE	0.1878	TRUE	Yes	FALSE
12873	Cpa3	43680	0.0234	FALSE	-0.3673	TRUE	0.2405	TRUE	Yes	FALSE
12894	Cpt1a	20564	0.0819	FALSE	-0.5817	TRUE	0.0718	TRUE	No	FALSE
12902	Cr2	41962	-0.1916	FALSE	-0.3235	TRUE	-0.0934	TRUE	No	FALSE
12904	Crabp2	20484	-0.3789	TRUE	-0.0262	FALSE	0.0115	FALSE	No	FALSE
12916	Crem	3464	-0.3459	TRUE	0.2825	TRUE	0.2781	TRUE	Yes	FALSE
12927	Bcar1	34128	-0.2918	TRUE	-0.1439	FALSE	-0.1616	FALSE	No	FALSE
12933	Crmp1	44052	0.1018	FALSE	0.675	TRUE	0.2875	TRUE	No	FALSE
12934	Dpysl2	22275	-0.0772	FALSE	0.4537	TRUE	-0.0219	TRUE	Yes	FALSE
12944	Crp	20487	-0.6551	TRUE	0.0999	FALSE	0.0252	FALSE	No	FALSE
12945	Dmbt1	39224	-0.1496	FALSE	-0.1665	FALSE	-0.3226	FALSE	Yes	TRUE
12946	Crry	10592	-0.3279	TRUE	0.193	FALSE	0.1392	FALSE	No	FALSE
12952	Cry1	2316	-0.1754	FALSE	0.5041	TRUE	-0.2094	TRUE	No	FALSE
12955	Cryab	1623	-0.6568	TRUE	0.02	FALSE	0.4541	FALSE	No	FALSE
12971	Crym	11487	-0.2728	TRUE	-0.067	FALSE	-0.1054	FALSE	No	FALSE
12977	Csf1	33812	-0.3789	TRUE	-0.0535	FALSE	0.211	FALSE	Yes	FALSE
12981	Csf2	16125	-0.5511	TRUE	0.0269	FALSE	-0.176	FALSE	No	FALSE
12991	Csnb	38538	-0.4029	TRUE	0.2809	TRUE	-0.2241	TRUE	No	FALSE
12993	Csng	740	-0.2792	TRUE	0.2696	FALSE	-0.0016	FALSE	No	FALSE
13008	Csrp2	848	-0.2139	FALSE	0.3744	TRUE	0.1071	TRUE	No	FALSE
13017	Ctbp2	33330	-0.388	TRUE	-0.0601	FALSE	0.2084	FALSE	No	FALSE
13024	Ctla2a	36529	-0.1208	FALSE	-0.3543	TRUE	0.0154	TRUE	Yes	FALSE
13025	Ctla2b	22734	-0.066	FALSE	-0.3106	TRUE	0.0386	TRUE	No	FALSE
13035	Ctsg	17948	0.0037	FALSE	-0.4124	TRUE	0.2633	TRUE	No	FALSE
13041	Ctsw	27989	-0.203	FALSE	0.4461	TRUE	0.0848	TRUE	No	FALSE
13056	Cyb561	3374	-0.03	FALSE	-0.3083	TRUE	0.0243	TRUE	No	FALSE
13082	Cyp26a1	41064	-0.3011	TRUE	0.0535	FALSE	-0.1885	FALSE	No	FALSE
13086	Cyp2a4	8404	-0.5425	TRUE	0.1517	FALSE	-0.4002	FALSE	No	FALSE
13087	Cyp2a5	27449	-0.5344	TRUE	0.1826	FALSE	-0.3797	FALSE	No	FALSE
13094	Cyp2b9	26762	0.0457	FALSE	-0.3808	TRUE	-0.2788	TRUE	No	FALSE
13106	Cyp2e1	42023	-0.1036	FALSE	-0.4393	TRUE	0.1538	TRUE	No	FALSE
13108	Cyp2g1	3514	-0.6143	TRUE	-0.0273	FALSE	-0.1271	FALSE	No	FALSE
13110	Cyp2j6	30217	-0.3131	TRUE	-0.2006	FALSE	0.0638	FALSE	No	FALSE
13120	Cyp4b1	728	0.0059	FALSE	-0.4768	TRUE	-0.2006	TRUE	No	FALSE
13121	Cyp51	37457	0.2934	TRUE	-0.0517	FALSE	-0.0034	FALSE	No	FALSE
13123	Cyp7b1	43959	-0.3403	TRUE	-0.2424	FALSE	-0.0527	FALSE	No	FALSE
13136	Daf1	25915	0.0792	FALSE	-0.4158	TRUE	-0.1653	TRUE	No	FALSE
13137	Daf2	6718	0.0649	FALSE	-0.3845	TRUE	-0.1258	TRUE	No	FALSE
13139	Dgka	7929	-0.2917	TRUE	0.1217	FALSE	0.1714	FALSE	No	FALSE
13143	Dapk2	37854	-0.4365	TRUE	0.2069	FALSE	0.0022	FALSE	Yes	FALSE
13169	Dbnl	10966	0.0321	FALSE	-0.3678	TRUE	-0.2179	TRUE	No	FALSE
13171	Dbt	7943	-0.1349	FALSE	0.0182	FALSE	-0.2512	FALSE	Yes	TRUE
13175	Dcamkl1	1139	-0.2911	TRUE	-0.0271	FALSE	0.1508	FALSE	Yes	FALSE
13179	Dcn	26601	-0.0401	FALSE	-0.3769	TRUE	0.2835	TRUE	No	FALSE
13180	Pcbd1	28140	-0.3248	TRUE	-0.0015	FALSE	0.0283	FALSE	No	FALSE
13197	Gadd45a	18787	-0.3599	TRUE	0.0759	FALSE	0.3007	FALSE	No	FALSE
13214	Defb1	6621	-0.3246	TRUE	0.2655	FALSE	-0.1671	FALSE	No	FALSE
13219	Defcr-rs10	15795	-0.803	TRUE	0.1931	FALSE	-0.1164	FALSE	No	FALSE
13222	Defcr-rs2	24955	-0.5716	TRUE	0.0541	FALSE	-0.0098	FALSE	No	FALSE
13229	Defcr10	37158	-0.3974	TRUE	0.135	FALSE	-0.111	FALSE	No	FALSE
13230	Defcr11	34856	-0.3885	TRUE	0.0917	FALSE	-0.0972	FALSE	No	FALSE
13231	Defcr12	16460	-0.5136	TRUE	-0.0721	FALSE	-0.1285	FALSE	No	FALSE
13233	Defcr14	2066	-0.437	TRUE	0.0723	FALSE	-0.0344	FALSE	No	FALSE
13235	Defcr16	11523	-0.4844	TRUE	0.1459	FALSE	-0.1645	FALSE	No	FALSE
13237	Defcr3	11670	-0.5579	TRUE	0.1403	FALSE	0.0131	FALSE	No	FALSE
13239	Defcr5	4094	-0.2651	TRUE	0.0146	FALSE	-0.024	FALSE	Yes	FALSE
13240	Defcr6	1118	-0.4214	TRUE	0.0084	FALSE	-0.0084	FALSE	No	FALSE
13241	Defcr7	11901	-0.4421	TRUE	0.0943	FALSE	-0.2193	FALSE	No	FALSE
13242	Defcr8	25305	-0.3067	TRUE	0.0466	FALSE	-0.1826	FALSE	No	FALSE
13349	Dfy	30453	-0.0096	FALSE	-0.3803	TRUE	-0.1088	TRUE	No	FALSE
13363	Dhh	28009	-0.3098	TRUE	-0.0807	FALSE	-0.2228	FALSE	No	FALSE
13370	Dio1	39787	-0.7235	TRUE	0.2016	FALSE	-0.3087	FALSE	Yes	TRUE
13371	Dio2	17674	-0.0335	FALSE	-0.3028	TRUE	0.1839	TRUE	No	FALSE
13383	Dlgh1	15525	-0.2851	TRUE	0.3055	TRUE	0.1613	TRUE	Yes	FALSE
13386	Dlk1	25789	0.09	FALSE	-0.2908	TRUE	0.0836	TRUE	No	FALSE
13388	Dll1	22285	-0.4068	TRUE	-0.1047	FALSE	0.1307	FALSE	No	FALSE
13395	Dlx5	11628	-0.4508	TRUE	0.0003	FALSE	0.0205	FALSE	No	FALSE
13421	Dnase1l3	15233	-0.5928	TRUE	0.3008	TRUE	0.2142	TRUE	Yes	FALSE
13426	Dncic1	28886	-0.6934	TRUE	-0.029	FALSE	0.0243	FALSE	No	FALSE
13430	Dnm2	12613	-0.0722	FALSE	0.1283	FALSE	-0.2685	FALSE	Yes	TRUE
13433	Dnmt1	39020	0.2627	TRUE	0.3195	TRUE	0.1217	TRUE	No	FALSE
13434	Dnmt2	20919	0.0219	FALSE	-0.3227	TRUE	-0.0262	TRUE	No	FALSE
13436	Dnmt3b	15227	0.2154	FALSE	-0.5763	TRUE	-0.5421	TRUE	No	FALSE
13479	Dpep1	31798	0.0619	FALSE	-0.4653	TRUE	-0.0329	TRUE	Yes	FALSE
13481	Dpm2	29591	0.0748	FALSE	-0.3053	TRUE	0.1166	TRUE	No	FALSE
13482	Dpp4	3623	0.0174	FALSE	-0.4796	TRUE	0.215	TRUE	No	FALSE
13492	Drd5	2738	0.0266	FALSE	-0.3237	TRUE	-0.2842	TRUE	No	FALSE
13506	Dsc2	31959	-0.6139	TRUE	-0.0048	FALSE	0.2292	FALSE	Yes	FALSE
13507	Dsc3	6961	-0.3503	TRUE	-0.0749	FALSE	-0.0496	FALSE	No	FALSE
13511	Dsg2	25594	-0.4078	TRUE	-0.1583	FALSE	0.3931	FALSE	Yes	FALSE
13527	Dtna	9150	-0.2948	TRUE	-0.1721	FALSE	0.1522	FALSE	Yes	FALSE
13555	E2f1	26557	0.228	FALSE	-0.0855	FALSE	-0.2425	FALSE	Yes	TRUE
13589	Mapre1	9154	0.245	FALSE	-0.1173	FALSE	-0.5027	FALSE	Yes	TRUE
13590	Lefty1	13911	0.0362	FALSE	-0.4085	TRUE	-0.1596	TRUE	No	FALSE
13593	Ebf3	19716	-0.027	FALSE	-0.2873	TRUE	-0.0403	TRUE	Yes	FALSE
13602	Sparcl1	1058	-0.2941	TRUE	0.2191	FALSE	-0.0314	FALSE	No	FALSE
13605	Ect2	42778	-0.0009	FALSE	0.0592	FALSE	-0.3062	FALSE	Yes	TRUE
13608	Edar	24232	-0.4398	TRUE	-0.0042	FALSE	-0.241	FALSE	No	FALSE
13609	Edg1	15689	-0.308	TRUE	-0.1316	FALSE	0.1744	FALSE	Yes	FALSE
13610	Edg3	22140	-0.6621	TRUE	-0.1243	FALSE	0.1803	FALSE	No	FALSE
13614	Edn1	3646	-0.2891	TRUE	-0.2306	FALSE	0.226	FALSE	No	FALSE
13619	Phc1	29548	-0.0153	FALSE	0.2133	FALSE	-0.2893	FALSE	Yes	TRUE
13626	Eed	13141	-0.0757	FALSE	0.3166	TRUE	-0.1115	TRUE	No	FALSE
13631	Eef2k	2934	0.1807	FALSE	-0.5098	TRUE	-0.1919	TRUE	No	FALSE
13640	Efna5	6026	-0.2687	TRUE	-0.1361	FALSE	-0.0181	FALSE	Yes	FALSE
13641	Efnb1	18097	-0.475	TRUE	0.1287	FALSE	0.0438	FALSE	Yes	FALSE
13642	Efnb2	40368	-0.4677	TRUE	-0.028	FALSE	0.1104	FALSE	Yes	FALSE
13645	Egf	35664	0.1881	FALSE	-0.447	TRUE	0.1409	TRUE	No	FALSE
13649	Egfr	32873	-0.4209	TRUE	-0.222	FALSE	0.0836	FALSE	Yes	FALSE
13653	Egr1	32785	-0.1752	FALSE	0.3626	TRUE	0.7959	TRUE	No	FALSE
13654	Egr2	27000	-0.219	FALSE	0.3114	TRUE	0.9406	TRUE	Yes	FALSE
13665	Eif2s1	26841	0.3468	TRUE	0.0643	FALSE	-0.0251	FALSE	Yes	FALSE
13680	Ddx19a	38322	0.2282	FALSE	-0.2945	TRUE	-0.1524	TRUE	No	FALSE
13684	Eif4e	12667	0.2784	TRUE	-0.1465	FALSE	-0.0236	FALSE	No	FALSE
13688	Eif4ebp2	13072	0.2932	TRUE	-0.001	FALSE	-0.0668	FALSE	No	FALSE
13717	Eln	14967	0.0198	FALSE	-0.4041	TRUE	0.0609	TRUE	No	FALSE
13722	Scye1	40543	0.271	TRUE	-0.0864	FALSE	-0.0176	FALSE	No	FALSE
13723	Emb	34312	0.0362	FALSE	0.365	TRUE	-0.1608	TRUE	No	FALSE
13730	Emp1	42908	-0.2656	TRUE	0.5286	TRUE	0.0989	TRUE	No	FALSE
13731	Emp2	18602	-0.2721	TRUE	0.0638	FALSE	-0.121	FALSE	Yes	FALSE
13800	Enah	9822	-0.6571	TRUE	0.0421	FALSE	-0.0499	FALSE	No	FALSE
13805	Eng	1209	-0.0853	FALSE	-0.2805	TRUE	-0.0226	TRUE	Yes	FALSE
13807	Eno2	9311	-0.2364	FALSE	0.3419	TRUE	0.2471	TRUE	No	FALSE
13808	Eno3	18468	0.0583	FALSE	0.3671	TRUE	0.1433	TRUE	No	FALSE
13809	Enpep	30516	-0.7569	TRUE	-0.1186	FALSE	0.0414	FALSE	No	FALSE
13813	Eomes	6352	-0.4706	TRUE	0.0331	FALSE	-0.1943	FALSE	Yes	FALSE
13819	Epas1	16979	0.0669	FALSE	-0.3851	TRUE	0.0215	TRUE	Yes	FALSE
13829	Epb4.9	11133	-0.3166	TRUE	-0.0588	FALSE	0.1062	FALSE	Yes	FALSE
13830	Stom	1505	-0.1649	FALSE	-0.2657	FALSE	-0.311	FALSE	Yes	TRUE
13831	Epc1	34678	-0.3646	TRUE	0.4355	TRUE	0.2023	TRUE	Yes	FALSE
13835	Epha1	31796	-0.3801	TRUE	-0.1657	FALSE	0.0474	FALSE	No	FALSE
13837	Epha3	754	0.0297	FALSE	0.457	TRUE	0.2234	TRUE	No	FALSE
13838	Epha4	40947	-0.4006	TRUE	0.0373	FALSE	-0.0308	FALSE	Yes	FALSE
13845	Ephb3	17668	-0.2778	TRUE	0.1169	FALSE	-0.0933	FALSE	Yes	FALSE
13850	Ephx2	38168	-0.313	TRUE	-0.4206	TRUE	-0.1439	TRUE	No	FALSE
13852	Epim	18542	-0.3069	TRUE	0.294	TRUE	-0.1186	TRUE	No	FALSE
13860	Eps8	39327	-0.0809	FALSE	-0.3613	TRUE	-0.1021	TRUE	Yes	FALSE
13865	Nr2f1	9914	-0.4146	TRUE	-0.053	FALSE	0.0999	FALSE	No	FALSE
13876	Erg	20018	-0.1201	FALSE	-0.2844	TRUE	0.0823	TRUE	No	FALSE
13877	Erh	10759	0.4891	TRUE	-0.1511	FALSE	-0.1574	FALSE	No	FALSE
13884	Es1	6010	-0.5983	TRUE	0.1939	FALSE	-0.1433	FALSE	No	FALSE
13972	Gnb1l	35457	0.1943	FALSE	-0.2697	FALSE	-0.2567	FALSE	Yes	TRUE
13998	Fgd6	18473	-0.097	FALSE	0.385	TRUE	-0.1611	TRUE	Yes	FALSE
14000	Rnasen	21915	0.2714	TRUE	-0.3009	TRUE	-0.2944	TRUE	No	FALSE
14012	Eva1	29964	-0.5757	TRUE	0.0873	FALSE	0.1084	FALSE	Yes	FALSE
14020	Evi5	1433	-0.0501	FALSE	-0.1166	FALSE	-0.3854	FALSE	Yes	TRUE
14038	Expi	37720	-0.3573	TRUE	-0.0073	FALSE	0.0263	FALSE	No	FALSE
14048	Eya1	15557	-0.8417	TRUE	-0.0459	FALSE	-0.2835	FALSE	No	FALSE
14057	Sfxn1	34006	0.4486	TRUE	-0.2416	FALSE	-0.1528	FALSE	Yes	FALSE
14062	F2r	26928	-0.0581	FALSE	0.351	TRUE	0.2	TRUE	Yes	FALSE
14069	F8	16102	0.0089	FALSE	-0.4064	TRUE	0.0624	TRUE	No	FALSE
14083	Ptk2	9907	0.1181	FALSE	0.3639	TRUE	-0.276	TRUE	Yes	TRUE
14086	Fscn1	30513	-0.7854	TRUE	0.3495	TRUE	-0.214	TRUE	No	FALSE
14087	Fanca	17700	0.3109	TRUE	-0.1657	FALSE	-0.0326	FALSE	No	FALSE
14089	Fap	15089	-0.2688	TRUE	-0.1378	FALSE	-0.0661	FALSE	No	FALSE
14102	Fas	30949	-0.2817	TRUE	1.01	TRUE	0.1209	TRUE	No	FALSE
14104	Fasn	22601	0.3756	TRUE	-0.182	FALSE	-0.2889	FALSE	No	FALSE
14107	Fath	2965	-0.5353	TRUE	0.2662	FALSE	0.0429	FALSE	No	FALSE
14114	Fbln1	1837	0.1015	FALSE	0.3344	TRUE	-0.4947	TRUE	No	FALSE
14115	Fbln2	29884	-0.0232	FALSE	0.2794	TRUE	-0.2573	TRUE	No	FALSE
14121	Fbp1	4905	0.0546	FALSE	-0.3826	TRUE	-0.4263	TRUE	No	FALSE
14133	Fcna	23777	0.2016	FALSE	-0.9715	TRUE	-0.3359	TRUE	No	FALSE
14148	Fdx1	31801	-0.0404	FALSE	0.5793	TRUE	0.2187	TRUE	No	FALSE
14151	Fech	43802	0.0781	FALSE	-0.4699	TRUE	-0.0219	TRUE	No	FALSE
14155	Fem1b	1853	0.2423	FALSE	-0.1257	FALSE	-0.2545	FALSE	Yes	TRUE
14163	Fgd1	12779	-0.0039	FALSE	-0.0259	FALSE	-0.3476	FALSE	Yes	TRUE
14168	Fgf13	6218	-0.0997	FALSE	0.7455	TRUE	0.0767	TRUE	No	FALSE
14177	Fgf6	5600	-0.1826	FALSE	0.2867	TRUE	0.0075	TRUE	No	FALSE
14180	Fgf9	34873	-0.3712	TRUE	0.0922	FALSE	-0.0057	FALSE	No	FALSE
14184	Fgfr3	18052	0.0494	FALSE	-0.2769	FALSE	-0.411	FALSE	Yes	TRUE
14198	Fhit	11712	0.3315	TRUE	-0.274	FALSE	-0.3213	FALSE	No	FALSE
14200	Fhl2	21344	-0.1442	FALSE	0.0402	FALSE	-0.3149	FALSE	Yes	TRUE
14204	Il4i1	15196	-0.416	TRUE	0.0942	FALSE	0.0973	FALSE	No	FALSE
14210	Fin15	23706	0.2864	TRUE	0.0372	FALSE	-0.1583	FALSE	No	FALSE
14211	Smc2l1	8103	0.0624	FALSE	0.326	TRUE	-0.2225	TRUE	Yes	TRUE
14219	Ctgf	13097	0.0344	FALSE	0.4742	TRUE	0.0596	TRUE	Yes	FALSE
14230	Fkbp10	21108	0.1016	FALSE	0.4578	TRUE	-0.1115	TRUE	No	FALSE
14235	Foxm1	402	0.0456	FALSE	0.2878	TRUE	-0.2814	TRUE	Yes	TRUE
14247	Fli1	35791	-0.1311	FALSE	0.2118	FALSE	-0.3619	FALSE	Yes	TRUE
14255	Flt3	21810	-0.426	TRUE	0.3543	TRUE	0.1271	TRUE	No	FALSE
14261	Fmo1	43589	-0.5594	TRUE	-0.5673	TRUE	-0.1164	TRUE	Yes	FALSE
14262	Fmo3	34321	-0.3168	TRUE	-0.2044	FALSE	-0.2165	FALSE	No	FALSE
14265	Fmr1	38244	-0.0326	FALSE	-0.0272	FALSE	-0.387	FALSE	Yes	TRUE
14268	Fn1	34075	-0.0567	FALSE	-0.4024	TRUE	0.2048	TRUE	No	FALSE
14276	Folr2	43665	0.1604	FALSE	-0.3427	TRUE	0.1761	TRUE	No	FALSE
14287	Fpgs	16876	0.2998	TRUE	-0.3832	TRUE	-0.1324	TRUE	No	FALSE
14289	Fpr-rs2	13581	-0.0107	FALSE	-0.4342	TRUE	0.0909	TRUE	No	FALSE
14297	Fxn	22318	0.2735	TRUE	-0.3167	TRUE	0.036	TRUE	No	FALSE
14311	Cidec	31744	-0.1716	FALSE	-0.3835	TRUE	-0.113	TRUE	No	FALSE
14312	Brd2	10662	-0.0803	FALSE	0.2926	TRUE	0.0683	TRUE	No	FALSE
14313	Fst	25427	-0.0179	FALSE	0.337	TRUE	0.3791	TRUE	Yes	FALSE
14339	Fts	28294	-0.2097	FALSE	0.1176	FALSE	-0.3129	FALSE	Yes	TRUE
14360	Fyn	28845	0.0174	FALSE	-0.1365	FALSE	-0.5291	FALSE	Yes	TRUE
14362	Fzd1	4477	-0.2779	TRUE	-0.1368	FALSE	0.2765	FALSE	Yes	FALSE
14365	Fzd3	5958	-0.0351	FALSE	-0.3196	TRUE	-0.0567	TRUE	No	FALSE
14366	Fzd4	10905	-0.0857	FALSE	-0.3034	TRUE	-0.0238	TRUE	Yes	FALSE
14368	Fzd6	42985	-0.6269	TRUE	0.1361	FALSE	-0.2844	FALSE	No	FALSE
14373	G0s2	13699	-0.1792	FALSE	-0.3833	TRUE	-0.1191	TRUE	No	FALSE
14387	Gaa	21649	0.0559	FALSE	-0.3888	TRUE	-0.1248	TRUE	No	FALSE
14391	Gabpb1	16970	-0.1985	FALSE	0.3013	TRUE	0.3329	TRUE	Yes	FALSE
14396	Gabra3	19354	0.0336	FALSE	-0.4675	TRUE	-0.0396	TRUE	No	FALSE
14401	Gabrb2	9816	0.0692	FALSE	-0.0226	FALSE	-0.3036	FALSE	Yes	TRUE
14403	Gabrd	38689	0.0639	FALSE	0.5531	TRUE	0.1924	TRUE	No	FALSE
14447	Gapdhs	10813	0.4631	TRUE	-0.2293	FALSE	-0.2733	FALSE	No	FALSE
14450	Gart	33665	0.5294	TRUE	-0.0342	FALSE	-0.1305	FALSE	No	FALSE
14451	Gas1	5925	-0.6879	TRUE	0.2082	FALSE	0.0305	FALSE	No	FALSE
14453	Gas2	19876	0.3331	TRUE	-0.0754	FALSE	-0.0031	FALSE	No	FALSE
14456	Gas6	30890	-0.8456	TRUE	-0.0147	FALSE	0.0889	FALSE	No	FALSE
14459	Gast	25346	-0.0374	FALSE	0.3962	TRUE	0.455	TRUE	No	FALSE
14468	Gbp1	12231	-0.7692	TRUE	-0.0514	FALSE	-0.2316	FALSE	Yes	TRUE
14469	Gbp2	25322	-0.6182	TRUE	-0.0733	FALSE	-0.0137	FALSE	No	FALSE
14473	Gc	36918	-0.3311	TRUE	-0.0243	FALSE	-0.0031	FALSE	No	FALSE
14526	Gcg	26983	-0.3593	TRUE	0.0269	FALSE	0.0931	FALSE	No	FALSE
14534	Gcn5l2	24824	0.3524	TRUE	-0.4799	TRUE	-0.2856	TRUE	No	FALSE
14544	Gda	6285	-0.0109	FALSE	-0.3632	TRUE	0.0631	TRUE	Yes	FALSE
14548	Mrps33	3066	-0.0652	FALSE	0.3606	TRUE	0.2511	TRUE	No	FALSE
14550	Gdap5	640	-0.3134	TRUE	0.1547	FALSE	-0.032	FALSE	No	FALSE
14552	Gdap7	19057	0.0311	FALSE	0.38	TRUE	-0.0454	TRUE	No	FALSE
14555	Gpd1	41415	-0.104	FALSE	-0.3035	TRUE	-0.08	TRUE	Yes	FALSE
14560	Gdf10	17548	-0.1286	FALSE	-0.3765	TRUE	-0.0668	TRUE	No	FALSE
14567	Gdi1	42016	-0.4222	TRUE	0.3858	TRUE	0.2203	TRUE	No	FALSE
14585	Gfra1	19113	0.0764	FALSE	-0.1524	FALSE	-0.4522	FALSE	Yes	TRUE
14586	Gfra2	37191	-0.3224	TRUE	-0.0593	FALSE	0.0929	FALSE	No	FALSE
14590	Ggh	32604	-0.2666	TRUE	-0.0753	FALSE	0.2457	FALSE	No	FALSE
14600	Ghr	20922	-0.3528	TRUE	-0.2568	FALSE	0.0312	FALSE	Yes	FALSE
14605	Tsc22d3	21397	-0.2922	TRUE	0.2861	TRUE	-0.0264	TRUE	No	FALSE
14609	Gja1	4117	-0.3996	TRUE	0.0333	FALSE	0.245	FALSE	Yes	FALSE
14612	Gja4	32879	-0.3383	TRUE	-0.1364	FALSE	-0.018	FALSE	No	FALSE
14620	Gjb3	5337	-0.3096	TRUE	0.0178	FALSE	-0.0745	FALSE	No	FALSE
14628	Ostm1	18650	-0.2101	FALSE	0.3749	TRUE	-0.0756	TRUE	Yes	FALSE
14634	Gli3	4635	-0.2772	TRUE	-0.0403	FALSE	0.0086	FALSE	No	FALSE
14635	Galk1	40817	0.2807	TRUE	-0.105	FALSE	-0.5108	FALSE	No	FALSE
14651	Hagh	28175	-0.521	TRUE	0.155	FALSE	0.0021	FALSE	No	FALSE
14658	Glrb	36539	-0.493	TRUE	-0.1223	FALSE	-0.1055	FALSE	Yes	FALSE
14663	Glycam1	29357	0.0612	FALSE	-0.547	TRUE	0.0855	TRUE	No	FALSE
14664	Slc6a9	32653	0.0683	FALSE	-0.3469	TRUE	-0.2251	TRUE	Yes	TRUE
14676	Gna15	14549	-0.056	FALSE	0.2921	TRUE	0.2458	TRUE	No	FALSE
14682	Gnaq	28583	-0.304	TRUE	-0.2556	FALSE	0.1525	FALSE	Yes	FALSE
14694	Gnb2l1	3454	0.3571	TRUE	-0.0484	FALSE	0.1624	FALSE	No	FALSE
14696	Gnb4	13147	-0.2252	FALSE	0.543	TRUE	-0.1226	TRUE	Yes	FALSE
14701	Gng12	40942	-0.136	FALSE	-0.3107	TRUE	0.1167	TRUE	Yes	FALSE
14702	Gng2	5202	0.0319	FALSE	0.551	TRUE	0.0649	TRUE	No	FALSE
14708	Gng7	2211	0.1566	FALSE	-0.3722	TRUE	-0.3635	TRUE	Yes	TRUE
14714	Gnrh1	16280	-0.1689	FALSE	0.4401	TRUE	-0.0242	TRUE	No	FALSE
14726	Pdpn	31286	-0.6625	TRUE	-0.2505	FALSE	0.2106	FALSE	No	FALSE
14732	Gpam	37437	0.2535	FALSE	-0.653	TRUE	-0.0439	TRUE	No	FALSE
14733	Gpc1	1836	-0.0824	FALSE	0.3391	TRUE	-0.2729	TRUE	No	FALSE
14738	Gpr12	28951	0.05	FALSE	0.3867	TRUE	0.1408	TRUE	Yes	FALSE
14761	Gpr27	1600	-0.6162	TRUE	-0.2215	FALSE	-0.0769	FALSE	No	FALSE
14773	Gprk5	10491	-0.6159	TRUE	-0.0696	FALSE	-0.044	FALSE	Yes	FALSE
14778	Gpx3	29587	-0.1449	FALSE	-0.4703	TRUE	-0.1079	TRUE	No	FALSE
14784	Grb2	24797	0.0937	FALSE	-0.3932	TRUE	-0.0756	TRUE	No	FALSE
14788	Gpr162	29617	-0.3244	TRUE	0.4472	TRUE	0.0263	TRUE	No	FALSE
14800	Gria2	39008	0.0025	FALSE	0.0515	FALSE	-0.3396	FALSE	Yes	TRUE
14813	Grin2c	31164	-0.4428	TRUE	-0.0041	FALSE	-0.358	FALSE	No	FALSE
14816	Grm1	567	-0.03	FALSE	0.3184	TRUE	0.1697	TRUE	No	FALSE
14825	Cxcl1	29383	-0.3158	TRUE	-0.2096	FALSE	0.1844	FALSE	No	FALSE
14858	Gsta2	43536	-0.4194	TRUE	0.1235	FALSE	-0.0295	FALSE	Yes	FALSE
14863	Gstm2	2294	-0.1566	FALSE	-0.4946	TRUE	0.0802	TRUE	No	FALSE
14869	Gstp2	43225	0.2186	FALSE	-0.3816	TRUE	0.0815	TRUE	No	FALSE
14874	Gstz1	12869	0.0982	FALSE	-0.2867	TRUE	0.157	TRUE	No	FALSE
14912	Nkx6-2	33011	-0.6378	TRUE	-0.0812	FALSE	-0.0448	FALSE	No	FALSE
14924	Magi1	29098	-0.1222	FALSE	-0.1219	FALSE	-0.2947	FALSE	Yes	TRUE
14945	Gzmk	13869	-0.2979	TRUE	-0.1067	FALSE	-0.1169	FALSE	No	FALSE
14958	H1f0	28760	0.2808	TRUE	0.2574	FALSE	0.357	FALSE	No	FALSE
14960	H2-Aa	21488	-0.0845	FALSE	0.2839	TRUE	0.388	TRUE	No	FALSE
14961		17192	-0.5741	TRUE	0.1741	FALSE	0.4222	FALSE	No	FALSE
14962	H2-Bf	41034	-0.224	FALSE	-0.5202	TRUE	0.077	TRUE	No	FALSE
14964	H2-D1	29113	-0.3705	TRUE	-0.1749	FALSE	0.2725	FALSE	No	FALSE
14967	H2-D4	17965	-0.3155	TRUE	-0.3452	TRUE	0.0903	TRUE	No	FALSE
14972		18771	-0.387	TRUE	-0.2586	FALSE	0.0973	FALSE	No	FALSE
14980		6264	-0.5104	TRUE	-0.1526	FALSE	0.1955	FALSE	No	FALSE
14990	H2-M2	6911	-0.4726	TRUE	0.272	FALSE	0.0742	FALSE	No	FALSE
14991	H2-M3	36577	-0.4231	TRUE	-0.1809	FALSE	0.0846	FALSE	No	FALSE
15000	H2-DMb2	24332	-0.3992	TRUE	-0.2514	FALSE	0.2147	FALSE	No	FALSE
15001	H2-Oa	1541	-0.2714	TRUE	0.15	FALSE	-0.2266	FALSE	No	FALSE
15006	H2-Q1	4563	-0.2363	FALSE	-0.1852	FALSE	-0.2276	FALSE	Yes	TRUE
15016	H2-Q5	42108	-0.441	TRUE	-0.1575	FALSE	-0.1195	FALSE	No	FALSE
15019	H2-Q8	11101	-0.3881	TRUE	-0.2072	FALSE	0.1941	FALSE	No	FALSE
15040	H2-T23	1512	-0.5768	TRUE	0.0992	FALSE	-0.1299	FALSE	No	FALSE
15043	H2-T3	41450	-0.2218	FALSE	0.1592	FALSE	-0.4469	FALSE	Yes	TRUE
15061	H28	27118	-0.7218	TRUE	-0.0189	FALSE	-0.1286	FALSE	No	FALSE
15064	Mr1	1929	-0.3909	TRUE	0.5813	TRUE	0.1312	TRUE	Yes	FALSE
15081	H3f3b	3901	-0.0843	FALSE	-0.2825	TRUE	-0.1629	TRUE	Yes	FALSE
15115	Hars	15650	0.2909	TRUE	-0.1456	FALSE	-0.02	FALSE	No	FALSE
15117	Has2	20978	-0.3603	TRUE	0.096	FALSE	-0.0103	FALSE	Yes	FALSE
15118	Has3	31603	-0.3327	TRUE	-0.0899	FALSE	0.0863	FALSE	Yes	FALSE
15132	Hbb-bh1	15155	-0.0727	FALSE	0.304	TRUE	0.1682	TRUE	No	FALSE
15162	Hck	34483	-0.3697	TRUE	-0.2696	FALSE	0.1234	FALSE	No	FALSE
15165	Hcn1	2937	0.0526	FALSE	0.3545	TRUE	0.3319	TRUE	No	FALSE
15183	Hdac3	20006	0.2995	TRUE	-0.0614	FALSE	0.0576	FALSE	No	FALSE
15199	Hebp1	15648	-0.2908	TRUE	0.3843	TRUE	0.2112	TRUE	No	FALSE
15201	Hells	35978	0.2074	FALSE	-0.0445	FALSE	-0.3348	FALSE	Yes	TRUE
15203	Heph	16176	-0.5266	TRUE	-0.031	FALSE	0.0333	FALSE	No	FALSE
15213	Hey1	8668	-0.7572	TRUE	0.0229	FALSE	-0.2133	FALSE	No	FALSE
15218	Foxn1	20396	-0.8508	TRUE	0.0312	FALSE	-0.1328	FALSE	No	FALSE
15221	Foxd3	15201	-0.5941	TRUE	0.1318	FALSE	-0.0808	FALSE	No	FALSE
15228	Foxg1	2990	-0.4808	TRUE	0.0915	FALSE	-0.2979	FALSE	Yes	TRUE
15235	Mst1	33698	-0.2784	TRUE	-0.0177	FALSE	0.0251	FALSE	No	FALSE
15242	Hhex	7952	-0.1819	FALSE	-0.4366	TRUE	-0.0552	TRUE	No	FALSE
15245	Hhip	18078	-0.6065	TRUE	0.0741	FALSE	-0.0059	FALSE	Yes	FALSE
15257	Hipk1	29742	-0.1988	FALSE	0.3382	TRUE	-0.1794	TRUE	Yes	FALSE
15267	Hist2h2aa1	22406	-0.3704	TRUE	0.134	FALSE	0.2675	FALSE	No	FALSE
15273	Hivep2	28686	-0.2922	TRUE	0.4893	TRUE	0.0859	TRUE	No	FALSE
15288	Hmbs	31142	0.1891	FALSE	-0.3436	TRUE	-0.1578	TRUE	No	FALSE
15354	Hmgb3	18714	0.1001	FALSE	-0.126	FALSE	-0.4544	FALSE	Yes	TRUE
15382	Hnrpa1	40915	0.3808	TRUE	-0.0125	FALSE	-0.0155	FALSE	Yes	FALSE
15400	Hoxa3	27423	-0.5959	TRUE	-0.0264	FALSE	-0.0178	FALSE	Yes	FALSE
15404	Hoxa7	33283	-0.3753	TRUE	-0.2215	FALSE	-0.0214	FALSE	No	FALSE
15437	Hoxd8	4110	-0.073	FALSE	-0.3947	TRUE	0.0877	TRUE	No	FALSE
15439	Hp	10034	0.0342	FALSE	-0.7956	TRUE	0.0756	TRUE	No	FALSE
15446	Hpgd	34899	-0.5339	TRUE	-0.2014	FALSE	-0.0516	FALSE	Yes	FALSE
15450	Lipc	1992	-0.3009	TRUE	0.0433	FALSE	0.1337	FALSE	No	FALSE
15483	Hsd11b1	42806	-0.2508	FALSE	0.3957	TRUE	-0.1323	TRUE	Yes	FALSE
15502	Dnaja1	21644	-0.1306	FALSE	-0.1984	FALSE	-0.35	FALSE	Yes	TRUE
15504	Dnajb3	10986	-0.3723	TRUE	0.0173	FALSE	0.0686	FALSE	No	FALSE
15507	Hspb1	5341	-0.4966	TRUE	0.1627	FALSE	0.1359	FALSE	No	FALSE
15512	Hspa2	6671	0.0931	FALSE	-0.5133	TRUE	0.307	TRUE	No	FALSE
15529	Sdc2	8020	-0.3821	TRUE	0.1265	FALSE	0.1294	FALSE	Yes	FALSE
15567	Slc6a4	31586	-0.5542	TRUE	0.2134	FALSE	0.0589	FALSE	No	FALSE
15568	Elavl1	18375	0.1136	FALSE	-0.1772	FALSE	-0.2864	FALSE	Yes	TRUE
15874	Iapp	37654	-0.5264	TRUE	0.02	FALSE	-0.1176	FALSE	No	FALSE
15896	Icam2	8937	-0.2149	FALSE	0.4192	TRUE	0.41	TRUE	No	FALSE
15900	Irf8	13217	-0.4594	TRUE	0.0455	FALSE	0.3644	FALSE	No	FALSE
15902	Id2	39685	-0.3493	TRUE	0.0717	FALSE	-0.0645	FALSE	Yes	FALSE
15904	Id4	16870	-0.5621	TRUE	0.2437	FALSE	-0.1948	FALSE	Yes	FALSE
15926	Idh1	43590	-0.3064	TRUE	-0.0632	FALSE	-0.1155	FALSE	No	FALSE
15944	Irgm	31096	-0.3164	TRUE	-0.2618	FALSE	0.1456	FALSE	No	FALSE
15945	Cxcl10	14042	-0.7902	TRUE	0.1875	FALSE	-0.1893	FALSE	No	FALSE
15950	Ifi203	29415	-0.2922	TRUE	-0.0059	FALSE	0.3564	FALSE	Yes	FALSE
15951	Ifi204	1758	-0.2988	TRUE	-0.2002	FALSE	-0.0551	FALSE	No	FALSE
15957	Ifit1	29927	-0.5811	TRUE	0.0248	FALSE	-0.1085	FALSE	Yes	FALSE
15959	Ifit3	10848	-0.643	TRUE	-0.0995	FALSE	-0.2362	FALSE	Yes	TRUE
15975	Ifnar1	37216	-0.4078	TRUE	0.2481	FALSE	-0.0663	FALSE	Yes	FALSE
15978	Ifng	2068	-0.2659	TRUE	0.0887	FALSE	-0.1762	FALSE	No	FALSE
15982	Ifrd1	25847	-0.0439	FALSE	0.3271	TRUE	-0.0525	TRUE	No	FALSE
15983	Ifrd2	22807	0.3933	TRUE	-0.2874	TRUE	-0.0162	TRUE	Yes	FALSE
16010	Igfbp4	27650	-0.0186	FALSE	-0.4656	TRUE	0.1031	TRUE	No	FALSE
16011	Igfbp5	17872	-0.5406	TRUE	0.4089	TRUE	0.0108	TRUE	Yes	FALSE
16049	Igh-V	20122	-0.093	FALSE	-0.3295	TRUE	0.2007	TRUE	No	FALSE
16065	Igh-VS107	19597	-0.2219	FALSE	-0.3596	TRUE	0.0567	TRUE	No	FALSE
16080	Igk-V	19858	-0.1894	FALSE	-0.3479	TRUE	0.2564	TRUE	No	FALSE
16081	Igk-V1	15264	-0.1636	FALSE	-0.4543	TRUE	0.2031	TRUE	No	FALSE
16098	Igk-V21	5275	-0.1822	FALSE	-0.4442	TRUE	0.2844	TRUE	No	FALSE
16142	Igl-V1	4697	-0.1325	FALSE	-0.3459	TRUE	0.4018	TRUE	No	FALSE
16155	Il10rb	19727	-0.1836	FALSE	0.3511	TRUE	0.2547	TRUE	Yes	FALSE
16157	Il11ra1	42956	-0.7163	TRUE	0.1449	FALSE	0.0739	FALSE	No	FALSE
16158	Il11ra2	36259	-0.6764	TRUE	0.2076	FALSE	0.1182	FALSE	No	FALSE
16159	Il12a	41108	-0.5572	TRUE	-0.0634	FALSE	-0.0103	FALSE	No	FALSE
16160	Il12b	39189	-0.7353	TRUE	0.1879	FALSE	-0.0056	FALSE	No	FALSE
16163	Il13	7597	-0.6933	TRUE	0.1909	FALSE	-0.1968	FALSE	No	FALSE
16164	Il13ra1	10457	-0.6143	TRUE	0.2681	FALSE	0.1318	FALSE	Yes	FALSE
16165	Il13ra2	7885	-0.3224	TRUE	-0.1065	FALSE	0.0191	FALSE	No	FALSE
16168	Il15	12880	-0.3622	TRUE	-0.0434	FALSE	-0.0305	FALSE	No	FALSE
16169	Il15ra	21717	-0.4031	TRUE	-0.2216	FALSE	-0.2088	FALSE	Yes	FALSE
16170	Il16	25562	-0.2849	TRUE	0.3468	TRUE	0.0729	TRUE	No	FALSE
16173	Il18	32818	-0.2536	FALSE	-0.2879	TRUE	0.2141	TRUE	No	FALSE
16178	Il1r2	14738	-0.4901	TRUE	-0.0928	FALSE	0.1158	FALSE	No	FALSE
16181	Il1rn	8599	-0.427	TRUE	0.1731	FALSE	-0.0534	FALSE	Yes	FALSE
16182	Il18r1	33553	-0.2225	FALSE	0.3443	TRUE	0.2341	TRUE	No	FALSE
16188	Il3ra	43486	-0.132	FALSE	-0.4595	TRUE	0.1246	TRUE	No	FALSE
16190	Il4ra	13924	-0.4852	TRUE	0.3896	TRUE	0.6212	TRUE	No	FALSE
16192	Il5ra	22463	-0.2725	TRUE	0.0762	FALSE	0.0302	FALSE	Yes	FALSE
16193	Il6	43864	-0.3905	TRUE	-0.1494	FALSE	-0.065	FALSE	No	FALSE
16196	Il7	10088	-1.1904	TRUE	-0.0087	FALSE	-0.2177	FALSE	No	FALSE
16202	Ilk	35502	-0.167	FALSE	0.3175	TRUE	0.6237	TRUE	No	FALSE
16204	Fabp6	37634	-0.5765	TRUE	0.1537	FALSE	-0.0203	FALSE	No	FALSE
16205	Gimap1	18707	-0.2989	TRUE	0.1949	FALSE	0.2277	FALSE	No	FALSE
16324	Inhbb	24331	0.0623	FALSE	0.2973	TRUE	0.0839	TRUE	Yes	FALSE
16328	Cep2	233	-0.2392	FALSE	0.3315	TRUE	0.1486	TRUE	No	FALSE
16329	Inpp1	33715	-0.3578	TRUE	0.1477	FALSE	0.6167	FALSE	No	FALSE
16362	Irf1	29294	-0.3329	TRUE	-0.1462	FALSE	-0.3363	FALSE	Yes	TRUE
16364	Irf4	8971	-0.2658	TRUE	0.2212	FALSE	0.1917	FALSE	Yes	FALSE
16365	Irg1	29159	-0.2728	TRUE	0.0272	FALSE	-0.0597	FALSE	No	FALSE
16391	Isgf3g	33540	-0.4268	TRUE	-0.2128	FALSE	0.1503	FALSE	Yes	FALSE
16392	Isl1	10352	-0.3032	TRUE	-0.0709	FALSE	-0.0485	FALSE	No	FALSE
16407	Itgae	35454	-0.8798	TRUE	0.1894	FALSE	-0.2206	FALSE	No	FALSE
16410	Itgav	18277	-0.2422	FALSE	0.3291	TRUE	0.2644	TRUE	Yes	FALSE
16414	Itgb2	30984	-0.2894	TRUE	0.2497	FALSE	0.2892	FALSE	No	FALSE
16416	Itgb3	12349	-0.0461	FALSE	-0.5747	TRUE	-0.0325	TRUE	Yes	FALSE
16419	Itgb5	18310	-0.2679	TRUE	0.0484	FALSE	-0.1036	FALSE	No	FALSE
16423	Cd47	26503	-0.1395	FALSE	0.5999	TRUE	0.0226	TRUE	Yes	FALSE
16428	Itk	26271	-0.3056	TRUE	0.6456	TRUE	0.2907	TRUE	No	FALSE
16429	Itlna	25030	-0.104	FALSE	0.309	TRUE	-0.1468	TRUE	No	FALSE
16438	Itpr1	7709	-0.3496	TRUE	0.2897	TRUE	0.0317	TRUE	Yes	FALSE
16439	Itpr2	11954	-0.0717	FALSE	0.1479	FALSE	-0.2892	FALSE	Yes	TRUE
16447	Ivl	35130	-0.1687	FALSE	0.3032	TRUE	0.1474	TRUE	No	FALSE
16449	Jag1	11402	-0.4382	TRUE	0.2302	FALSE	-0.2097	FALSE	Yes	FALSE
16456	F11r	16451	-0.5107	TRUE	-0.1177	FALSE	0.076	FALSE	No	FALSE
16470	Ush1g	33012	0.1074	FALSE	-0.3048	TRUE	-0.0466	TRUE	No	FALSE
16475	Jub	39407	-0.2457	FALSE	-0.1325	FALSE	-0.3371	FALSE	Yes	TRUE
16477	Junb	24411	-0.3812	TRUE	0.2329	FALSE	0.5727	FALSE	No	FALSE
16478	Jund1	28525	-0.1722	FALSE	0.3641	TRUE	0.4878	TRUE	No	FALSE
16500	Kcnb1	7814	0.0066	FALSE	-0.3126	TRUE	-0.2378	TRUE	No	FALSE
16513	Kcnj10	36437	-0.2681	TRUE	-0.1195	FALSE	-0.2389	FALSE	Yes	TRUE
16526	Kcnk2	19378	-0.7022	TRUE	0.2137	FALSE	-0.0697	FALSE	Yes	FALSE
16531	Kcnma1	30321	-0.2943	TRUE	0.0075	FALSE	0.0969	FALSE	No	FALSE
16543	Mdfic	4148	-0.5231	TRUE	0.0183	FALSE	0.3293	FALSE	Yes	FALSE
16548	Khk	19162	0.0963	FALSE	-0.4723	TRUE	-0.2143	TRUE	No	FALSE
16561	Kif1b	454	-0.2597	FALSE	0.5935	TRUE	0.0631	TRUE	Yes	FALSE
16568	Kif3a	6121	0.1	FALSE	0.0042	FALSE	-0.2722	FALSE	Yes	TRUE
16573	Kif5b	32797	-0.0943	FALSE	0.3287	TRUE	-0.0485	TRUE	Yes	FALSE
16581	Kifc2	28969	-0.1749	FALSE	0.4125	TRUE	0.1047	TRUE	No	FALSE
16588	Kin	28219	-0.2334	FALSE	0.307	TRUE	0.242	TRUE	No	FALSE
16592	Fabp5	30961	-0.7667	TRUE	0.0547	FALSE	-0.1154	FALSE	Yes	FALSE
16600	Klf4	30318	-0.2859	TRUE	-0.1836	FALSE	0.1955	FALSE	Yes	FALSE
16624	Klk8	21112	-0.2628	TRUE	0.0916	FALSE	0.1036	FALSE	No	FALSE
16643	Klrd1	12308	-0.4016	TRUE	0.2396	FALSE	-0.1964	FALSE	No	FALSE
16647	Kpna2	17533	0.028	FALSE	-0.0188	FALSE	-0.5573	FALSE	Yes	TRUE
16656	Hivep3	18999	-0.2731	TRUE	-0.2338	FALSE	-0.1881	FALSE	No	FALSE
16661	Krt1-10	900	-0.1454	FALSE	0.4612	TRUE	0.146	TRUE	No	FALSE
16664	Krt1-14	20646	-0.6149	TRUE	0.3661	TRUE	-0.1833	TRUE	Yes	FALSE
16665	Krt1-15	30330	-0.5214	TRUE	0.1703	FALSE	-0.188	FALSE	No	FALSE
16666	Krt1-16	30640	-0.3941	TRUE	-0.1019	FALSE	-0.084	FALSE	No	FALSE
16667	Krt1-17	43473	-0.7463	TRUE	0.5059	TRUE	-0.1595	TRUE	No	FALSE
16668	Krt1-18	6147	-0.6006	TRUE	0.1273	FALSE	0.0821	FALSE	No	FALSE
16687	Krt2-6a	25253	-0.633	TRUE	0.4581	TRUE	-0.2189	TRUE	No	FALSE
16691	Krt2-8	17755	-0.7363	TRUE	0.269	FALSE	0.1113	FALSE	No	FALSE
16763	Lad1	1861	-0.2889	TRUE	-0.2005	FALSE	-0.0234	FALSE	No	FALSE
16768	Lag3	37583	-0.2867	TRUE	0.0579	FALSE	0.1639	FALSE	No	FALSE
16774	Lama3	28126	-0.2448	FALSE	0.6436	TRUE	0.2501	TRUE	No	FALSE
16782	Lamc2	7517	-0.6414	TRUE	0.3463	TRUE	-0.007	TRUE	No	FALSE
16795	Large	24081	-0.3106	TRUE	-0.246	FALSE	-0.2472	FALSE	No	FALSE
16800	Arhgef2	34430	-0.014	FALSE	-0.3577	TRUE	0.0987	TRUE	No	FALSE
16801	Arhgef1	16802	-0.2727	TRUE	0.1398	FALSE	-0.1424	FALSE	No	FALSE
16803	Lbp	34865	-0.0208	FALSE	-0.2818	TRUE	0.0389	TRUE	Yes	FALSE
16819	Lcn2	23180	-0.1083	FALSE	-0.3066	TRUE	0.1535	TRUE	No	FALSE
16825	Ldb1	1584	-0.1827	FALSE	0.3523	TRUE	-0.0384	TRUE	No	FALSE
16833	Ldh3	42729	-0.0613	FALSE	-0.1006	FALSE	-0.3303	FALSE	Yes	TRUE
16834	Cog1	22280	0.1432	FALSE	-0.3041	TRUE	-0.0182	TRUE	No	FALSE
16840	Lect1	28166	-0.7104	TRUE	-0.0471	FALSE	-0.0373	FALSE	No	FALSE
16847	Lepr	41180	-0.1149	FALSE	-0.3316	TRUE	0.0719	TRUE	Yes	FALSE
16859	Lgals9	31104	0.0816	FALSE	-0.4892	TRUE	-0.0134	TRUE	No	FALSE
16870	Lhx2	11515	0.0954	FALSE	0.3572	TRUE	-0.3149	TRUE	No	FALSE
16875	Lhx8	43215	0.0677	FALSE	-0.4094	TRUE	0.0039	TRUE	Yes	FALSE
16881	Lig1	9873	0.3511	TRUE	-0.2061	FALSE	-0.0564	FALSE	No	FALSE
16885	Limk1	27170	0.0684	FALSE	-0.4281	TRUE	0.0339	TRUE	Yes	FALSE
16889	Lip1	20712	-0.1098	FALSE	0.5318	TRUE	-0.2464	TRUE	Yes	TRUE
16891	Lipg	38220	0.0732	FALSE	-0.3678	TRUE	-0.3073	TRUE	No	FALSE
16907	Lmnb2	15599	0.336	TRUE	0.0827	FALSE	-0.1337	FALSE	No	FALSE
16912	Psmb9	21749	-0.2228	FALSE	-0.4775	TRUE	-0.0299	TRUE	No	FALSE
16923	Lnk	37805	-0.352	TRUE	0.1194	FALSE	0.5972	FALSE	No	FALSE
16924	Lnx1	6654	-0.2806	TRUE	0.0127	FALSE	0.1039	FALSE	No	FALSE
16939	Lor	594	-0.3137	TRUE	-0.0297	FALSE	0.0941	FALSE	No	FALSE
16949	Loxl1	20598	0.1322	FALSE	-0.3081	TRUE	0.0712	TRUE	No	FALSE
16952	Anxa1	21688	-0.3882	TRUE	0.0279	FALSE	0.3132	FALSE	No	FALSE
16963	Xcl1	3309	-0.7387	TRUE	0.0899	FALSE	-0.0205	FALSE	Yes	FALSE
16975	Lrp8	13537	0.1086	FALSE	-0.1604	FALSE	-0.3346	FALSE	Yes	TRUE
16978	Lrrfip1	4276	-0.3361	TRUE	0.0228	FALSE	0.4072	FALSE	Yes	FALSE
16979	Lrrn1	36709	-0.313	TRUE	0.0562	FALSE	-0.0628	FALSE	No	FALSE
16981	Lrrn3	8661	-0.0349	FALSE	-0.4293	TRUE	0.2294	TRUE	No	FALSE
16987	Lss	39760	0.2807	TRUE	-0.3774	TRUE	-0.2422	TRUE	No	FALSE
16988	Lst1	4849	-0.3131	TRUE	-0.0874	FALSE	0.2762	FALSE	No	FALSE
16992	Lta	9978	-0.4437	TRUE	0.3195	TRUE	-0.0843	TRUE	No	FALSE
16998	Ltbp3	38704	-0.2648	TRUE	-0.1491	FALSE	0.0708	FALSE	No	FALSE
17000	Ltbr	926	-0.4431	TRUE	-0.2547	FALSE	0.0805	FALSE	No	FALSE
17001	Ltc4s	7499	-0.0915	FALSE	-0.3924	TRUE	-0.088	TRUE	No	FALSE
17035	Lxn	5594	-0.178	FALSE	0.3099	TRUE	-0.0426	TRUE	No	FALSE
17060	Blnk	34730	-0.2836	TRUE	-0.4753	TRUE	-0.2444	TRUE	No	FALSE
17064	C1qr1	26241	0.109	FALSE	-0.5053	TRUE	-0.1665	TRUE	No	FALSE
17071	Ly6f	5180	-0.372	TRUE	0.2146	FALSE	-0.0927	FALSE	No	FALSE
17076	Ly75	30764	-0.6789	TRUE	-0.1049	FALSE	-0.0246	FALSE	No	FALSE
17083	Tmed1	29376	0.1389	FALSE	-0.3644	TRUE	-0.1023	TRUE	No	FALSE
17087	Ly96	22020	-0.083	FALSE	0.349	TRUE	0.2845	TRUE	No	FALSE
17089	Lyar	16377	0.4657	TRUE	-0.0961	FALSE	-0.281	FALSE	No	FALSE
17095	Lyl1	19392	0.131	FALSE	-0.4261	TRUE	0.0164	TRUE	No	FALSE
17096	Lyn	7667	-0.1803	FALSE	-0.3249	TRUE	0.217	TRUE	No	FALSE
17120	Mad1l1	9706	-0.2694	TRUE	0.4924	TRUE	0.2931	TRUE	No	FALSE
17131	Smad7	24319	-0.2498	FALSE	-0.1019	FALSE	-0.2507	FALSE	Yes	TRUE
17151	Ccndbp1	895	-0.2942	TRUE	0.3135	TRUE	0.1514	TRUE	No	FALSE
17155	Man1a	32489	-0.1607	FALSE	0.3308	TRUE	0.1847	TRUE	No	FALSE
17156	Man1a2	2579	-0.0756	FALSE	0.2919	TRUE	0.1563	TRUE	No	FALSE
17161	Maoa	10292	-0.159	FALSE	-0.0936	FALSE	-0.4904	FALSE	Yes	TRUE
17167	Marco	19637	0.2103	FALSE	-0.5289	TRUE	-0.2182	TRUE	No	FALSE
17172	Ascl1	2640	-0.4037	TRUE	0.1377	FALSE	0.0407	FALSE	No	FALSE
17178	Fxyd3	16204	-0.3113	TRUE	-0.0638	FALSE	0.109	FALSE	No	FALSE
17180	Matn1	41379	-0.2825	TRUE	-0.3032	TRUE	-0.073	TRUE	No	FALSE
17191	Mbd2	16193	-0.1646	FALSE	0.4613	TRUE	0.3957	TRUE	No	FALSE
17195	Mbl2	22645	-0.311	TRUE	-0.0945	FALSE	-0.0558	FALSE	No	FALSE
17201	Mc3r	4766	0.0656	FALSE	0.2936	TRUE	0.6492	TRUE	Yes	FALSE
17210	Mcl1	21363	-0.3392	TRUE	0.2447	FALSE	0.1164	FALSE	Yes	FALSE
17216	Mcm2	24238	0.3124	TRUE	0.0516	FALSE	-0.0449	FALSE	No	FALSE
17221	Mcp	25334	-0.2833	TRUE	0.1642	FALSE	0.1772	FALSE	No	FALSE
17231	Mcpt8	42350	-0.1103	FALSE	-0.5346	TRUE	0.0054	TRUE	No	FALSE
17242	Mdk	31097	-0.4123	TRUE	0.4872	TRUE	-0.0514	TRUE	No	FALSE
17245	Mdm1	19616	-0.1041	FALSE	0.3143	TRUE	-0.3101	TRUE	Yes	TRUE
17248	Mdm4	2110	-0.3506	TRUE	0.2368	FALSE	0.1103	FALSE	No	FALSE
17259	Mef2b	2340	0.1676	FALSE	-0.3059	TRUE	0.0242	TRUE	No	FALSE
17281	Fyco1	4430	-0.262	TRUE	0.211	FALSE	-0.0313	FALSE	Yes	FALSE
17294	Mest	6906	0.0552	FALSE	-0.2885	TRUE	-0.2053	TRUE	No	FALSE
17299	Mettl1	7131	0.5071	TRUE	-0.205	FALSE	-0.2399	FALSE	No	FALSE
17304	Mfge8	35012	-0.0387	FALSE	-0.3202	TRUE	0.1394	TRUE	No	FALSE
17305	Mfng	31421	0.2422	FALSE	-0.3116	TRUE	0.0202	TRUE	No	FALSE
17309	Mgat3	17612	-0.2735	TRUE	-0.0264	FALSE	0.0066	FALSE	Yes	FALSE
17311	Kitl	24874	-0.764	TRUE	-0.0504	FALSE	0.3582	FALSE	Yes	FALSE
17312	Mgl1	7685	-0.0756	FALSE	-0.4152	TRUE	0.2583	TRUE	No	FALSE
17329	Cxcl9	9499	-0.4345	TRUE	0.2144	FALSE	-0.0478	FALSE	Yes	FALSE
17346	Mknk1	17836	-0.4224	TRUE	0.1946	FALSE	0.0499	FALSE	No	FALSE
17349	Mlf1	31448	0.0032	FALSE	0.3893	TRUE	0.3029	TRUE	No	FALSE
17356	Mllt4	905	-0.0153	FALSE	-0.1158	FALSE	-0.4112	FALSE	Yes	TRUE
17381	Mmp12	28143	-0.0537	FALSE	0.4077	TRUE	0.016	TRUE	No	FALSE
17386	Mmp13	13740	-0.2795	TRUE	0.3235	TRUE	-0.028	TRUE	No	FALSE
17387	Mmp14	4467	-0.2107	FALSE	0.3235	TRUE	0.21	TRUE	No	FALSE
17389	Mmp16	1157	0.0781	FALSE	0.3197	TRUE	0.1105	TRUE	No	FALSE
17390	Mmp2	2533	-0.6633	TRUE	-0.0587	FALSE	-0.2066	FALSE	No	FALSE
17394	Mmp8	38675	-0.0798	FALSE	-0.5169	TRUE	0.1202	TRUE	No	FALSE
17423	Ndst2	4346	0.0999	FALSE	-0.4042	TRUE	0.1984	TRUE	No	FALSE
17434	Mocs2	43387	0.0592	FALSE	-0.0604	FALSE	-0.4872	FALSE	Yes	TRUE
17436	Mod1	41956	-0.1172	FALSE	0.3762	TRUE	0.4541	TRUE	No	FALSE
17444	Grap2	18010	-0.1479	FALSE	0.3682	TRUE	-0.2642	TRUE	No	FALSE
17450	Morc1	20543	-0.1177	FALSE	0.5337	TRUE	0.1413	TRUE	No	FALSE
17470	Cd200	34972	-0.3934	TRUE	0.1011	FALSE	0.3319	FALSE	No	FALSE
17472	Mpa2	17285	-0.5255	TRUE	-0.0448	FALSE	0.1062	FALSE	No	FALSE
17476	Mpeg1	21098	-0.2745	TRUE	0.1149	FALSE	0.0307	FALSE	Yes	FALSE
17523	Mpo	24466	-0.0666	FALSE	-0.4236	TRUE	0.1789	TRUE	No	FALSE
17527	Mpv17	29571	0.0204	FALSE	-0.2978	TRUE	-0.0717	TRUE	Yes	FALSE
17532	Mras	40587	-0.5244	TRUE	-0.0884	FALSE	-0.089	FALSE	Yes	FALSE
17533	Mrc1	33999	-0.0323	FALSE	-0.4109	TRUE	0.0809	TRUE	No	FALSE
17535	Mre11a	16943	0.2796	TRUE	-0.2874	TRUE	0.0449	TRUE	No	FALSE
17536	Mrg1	4580	-0.4478	TRUE	-0.1232	FALSE	0.0425	FALSE	No	FALSE
17540	Mrvi1	32232	-0.3439	TRUE	0.1505	FALSE	0.1587	FALSE	Yes	FALSE
17681	Msc	32903	-0.727	TRUE	0.0417	FALSE	-0.1977	FALSE	No	FALSE
17685	Msh2	28480	0.2664	TRUE	-0.3318	TRUE	-0.2146	TRUE	No	FALSE
17691	Snf1lk	21022	-0.1601	FALSE	0.3979	TRUE	0.2713	TRUE	Yes	FALSE
17701	Msx1	26725	-0.2846	TRUE	-0.0242	FALSE	-0.1698	FALSE	Yes	FALSE
17703	Msx3	23124	-0.3243	TRUE	0.0732	FALSE	0.0888	FALSE	No	FALSE
17748	Mt1	32937	-0.0659	FALSE	-0.36	TRUE	0.2299	TRUE	No	FALSE
17750		2861	-0.1326	FALSE	-0.2942	TRUE	0.0837	TRUE	No	FALSE
17752	Mt4	36665	-0.3809	TRUE	0.1212	FALSE	-0.0754	FALSE	No	FALSE
17758	Mtap4	5997	-0.2002	FALSE	0.592	TRUE	0.0633	TRUE	No	FALSE
17761	Mtap7	17831	0.212	FALSE	0.0322	FALSE	-0.4417	FALSE	Yes	TRUE
17765	Mtf2	1528	0.0672	FALSE	-0.2988	TRUE	-0.4061	TRUE	Yes	TRUE
17766	Nudt1	24975	0.0679	FALSE	0.2865	TRUE	0.1253	TRUE	No	FALSE
17772	Mtm1	30887	-0.1951	FALSE	-0.4679	TRUE	-0.0303	TRUE	Yes	FALSE
17829	Muc1	40570	-0.5202	TRUE	-0.0029	FALSE	-0.0472	FALSE	No	FALSE
17832	Muc3	37786	-0.5967	TRUE	-0.0339	FALSE	-0.2327	FALSE	No	FALSE
17857	Mx1	17939	-0.1663	FALSE	-0.2644	FALSE	-0.2861	FALSE	Yes	TRUE
17858	Mx2	32758	-0.1264	FALSE	-0.451	TRUE	-0.6132	TRUE	No	FALSE
17873	Gadd45b	23468	-0.7118	TRUE	0.2121	FALSE	-0.0732	FALSE	No	FALSE
17880	Myh11	34765	-0.5885	TRUE	0.1264	FALSE	0.0559	FALSE	No	FALSE
17907	Mylpf	35342	-0.2669	TRUE	0.226	FALSE	-0.1687	FALSE	No	FALSE
17912	Myo1b	10103	-0.3281	TRUE	0.2608	FALSE	-0.0656	FALSE	Yes	FALSE
17918	Myo5a	39620	0.1476	FALSE	0.0759	FALSE	-0.3713	FALSE	Yes	TRUE
17966	Nbr1	12136	-0.2826	TRUE	0.3429	TRUE	0.2359	TRUE	No	FALSE
17970	Ncf2	30162	-0.2852	TRUE	-0.15	FALSE	0.0799	FALSE	No	FALSE
17975	Ncl	25106	0.2524	FALSE	-0.3067	TRUE	-0.4476	TRUE	Yes	TRUE
17977	Ncoa1	38650	-0.3039	TRUE	0.1718	FALSE	0.0186	FALSE	No	FALSE
17984	Ndn	763	-0.2732	TRUE	-0.2243	FALSE	0.0934	FALSE	No	FALSE
17988	Ndrg1	35735	-0.2507	FALSE	0.2891	TRUE	0.0989	TRUE	No	FALSE
17990	Ndrl	13915	-0.2559	FALSE	0.2864	TRUE	0.0359	TRUE	No	FALSE
17993	Ndufs4	34794	-0.0433	FALSE	0.4286	TRUE	0.1824	TRUE	No	FALSE
17995	Ndufv1	19676	0.2296	FALSE	-0.385	TRUE	-0.3264	TRUE	No	FALSE
17996	Neb	19774	-0.3528	TRUE	-0.1414	FALSE	-0.0064	FALSE	No	FALSE
17997	Nedd1	27150	-0.0351	FALSE	0.3545	TRUE	0.1622	TRUE	Yes	FALSE
17999	Nedd4	27145	0.0938	FALSE	-0.3583	TRUE	0.0892	TRUE	No	FALSE
18007	Neo1	10229	-0.2999	TRUE	0.0429	FALSE	0.0325	FALSE	No	FALSE
18010	Neu1	31986	0.3884	TRUE	0.0646	FALSE	0.1859	FALSE	Yes	FALSE
18021	Nfatc3	16141	-0.2028	FALSE	0.3782	TRUE	0.1237	TRUE	No	FALSE
18022	Nfe2	5383	-0.0165	FALSE	-0.4897	TRUE	0.1632	TRUE	No	FALSE
18023	Nfe2l1	26779	-0.4735	TRUE	-0.0537	FALSE	0.0797	FALSE	No	FALSE
18025	Nfe2l3	35704	-0.8399	TRUE	0.2077	FALSE	-0.0817	FALSE	No	FALSE
18028	Nfib	1196	-0.2783	TRUE	-0.2897	TRUE	0.2419	TRUE	Yes	FALSE
18032	Nfix	32773	-0.1164	FALSE	-0.4034	TRUE	-0.0665	TRUE	No	FALSE
18033	Nfkb1	30009	-0.0163	FALSE	-0.3218	TRUE	0.3591	TRUE	No	FALSE
18034	Nfkb2	8039	-0.3357	TRUE	0.0954	FALSE	0.0042	FALSE	No	FALSE
18040	Nef3	2280	-0.2945	TRUE	-0.0404	FALSE	-0.0578	FALSE	Yes	FALSE
18046	Nfyc	10948	-0.2084	FALSE	0.1378	FALSE	-0.2994	FALSE	Yes	TRUE
18054	Ngp	33299	-0.1417	FALSE	-0.3988	TRUE	0.1772	TRUE	No	FALSE
18073	Nid1	25795	0.1226	FALSE	-0.3773	TRUE	0.1103	TRUE	No	FALSE
18074	Nid2	18538	-0.0623	FALSE	0.3461	TRUE	0.2055	TRUE	No	FALSE
18080	Nin	23051	0.0295	FALSE	0.4335	TRUE	-0.0449	TRUE	Yes	FALSE
18081	Ninj1	43191	0.2153	FALSE	-0.3236	TRUE	0.0184	TRUE	No	FALSE
18099	Nlk	6975	-0.2301	FALSE	0.3249	TRUE	0.1216	TRUE	Yes	FALSE
18102	Nme1	36144	0.2797	TRUE	-0.0562	FALSE	0.2724	FALSE	No	FALSE
18104	Nqo1	2503	-0.6811	TRUE	-0.2648	FALSE	-0.0095	FALSE	Yes	FALSE
18106	Cd244	34319	-0.1647	FALSE	-0.4495	TRUE	0.1896	TRUE	No	FALSE
18109	Mycn	6595	-0.0732	FALSE	0.2005	FALSE	-0.3387	FALSE	Yes	TRUE
18121	Nog	26256	0.0913	FALSE	0.4319	TRUE	0.2773	TRUE	No	FALSE
18134	Nova1	29623	0.137	FALSE	-0.328	TRUE	0.1457	TRUE	No	FALSE
18139	Zfml	29951	-0.1549	FALSE	0.31	TRUE	0.3682	TRUE	No	FALSE
18146	Npdc1	19266	-0.1414	FALSE	-0.3429	TRUE	0.125	TRUE	Yes	FALSE
18150	Npm3	36204	0.3587	TRUE	-0.4742	TRUE	-0.0255	TRUE	No	FALSE
18163	Ctnnd2	43581	-0.4913	TRUE	0.0007	FALSE	-0.2568	FALSE	No	FALSE
18173	Slc11a1	26482	0.0654	FALSE	-0.3576	TRUE	-0.2026	TRUE	No	FALSE
18189	Nrxn1	237	0.057	FALSE	0.3025	TRUE	0.2304	TRUE	No	FALSE
18196	Nsg1	4481	0.0556	FALSE	-0.2175	FALSE	-0.6201	FALSE	Yes	TRUE
18201	Nsmaf	21515	-0.1808	FALSE	-0.0282	FALSE	-0.4606	FALSE	Yes	TRUE
18208	Ntn1	25737	-0.1574	FALSE	0.0298	FALSE	-0.2681	FALSE	Yes	TRUE
18213	Ntrk3	39302	-0.0028	FALSE	0.4503	TRUE	0.2141	TRUE	Yes	FALSE
18220	Nucb1	3511	-0.0269	FALSE	-0.2997	TRUE	0.2696	TRUE	No	FALSE
18226	Nup62	32753	0.263	TRUE	0.0508	FALSE	0.259	FALSE	Yes	FALSE
18230	Nxn	21378	-0.147	FALSE	0.1456	FALSE	-0.3217	FALSE	Yes	TRUE
18242	Oat	43582	-0.1401	FALSE	-0.374	TRUE	-0.1092	TRUE	No	FALSE
18263	Odc1	28420	0.285	TRUE	-0.2136	FALSE	-0.03	FALSE	No	FALSE
18286	Odf2	12788	0.1368	FALSE	-0.4161	TRUE	-0.3145	TRUE	No	FALSE
18294	Ogg1	31631	0.3316	TRUE	-0.2261	FALSE	0.0896	FALSE	No	FALSE
18295	Ogn	34287	-0.033	FALSE	-0.4499	TRUE	0.0222	TRUE	No	FALSE
18352	Olfr52	638	0.0808	FALSE	0.2879	TRUE	0.1667	TRUE	No	FALSE
18383	Tnfrsf11b	26154	-0.3829	TRUE	0.2769	FALSE	-0.3374	FALSE	No	FALSE
18387	Oprk1	18900	0.0452	FALSE	-0.2939	TRUE	-0.405	TRUE	No	FALSE
18392	Orc1l	26947	0.4299	TRUE	-0.058	FALSE	0.1335	FALSE	No	FALSE
18393	Orc2l	541	0.2477	FALSE	-0.3984	TRUE	-0.1022	TRUE	Yes	FALSE
18405	Orm1	38469	-0.3096	TRUE	-0.0832	FALSE	-0.1826	FALSE	Yes	FALSE
18414	Osmr	12237	-0.6496	TRUE	-0.2014	FALSE	0.0086	FALSE	Yes	FALSE
18429	Oxt	23699	0.2975	TRUE	-0.1944	FALSE	-0.0379	FALSE	No	FALSE
18436	P2rx1	29513	-0.227	FALSE	0.3274	TRUE	0.0959	TRUE	Yes	FALSE
18441	P2ry1	4701	-0.0231	FALSE	0.3184	TRUE	0.497	TRUE	No	FALSE
18452	P4ha2	43325	-0.1343	FALSE	0.3422	TRUE	-0.1193	TRUE	No	FALSE
18479	Pak1	30842	-0.6032	TRUE	0.5863	TRUE	0.4366	TRUE	No	FALSE
18481	Pak3	23694	-0.7359	TRUE	0.0436	FALSE	-0.2755	FALSE	No	FALSE
18483	Palm	28076	0.0576	FALSE	-0.1409	FALSE	-0.5718	FALSE	Yes	TRUE
18489	Pap	2307	-0.5118	TRUE	-0.0251	FALSE	-0.2446	FALSE	No	FALSE
18503	Pax1	6999	-1.3394	TRUE	0.2353	FALSE	-0.1551	FALSE	No	FALSE
18509	Pax7	3654	0.0988	FALSE	0.1855	FALSE	-0.3501	FALSE	Yes	TRUE
18516	Pbx3	19717	-0.0966	FALSE	-0.1887	FALSE	-0.284	FALSE	Yes	TRUE
18542	Pcolce	27106	0.0627	FALSE	-0.4582	TRUE	0.0962	TRUE	No	FALSE
18546	Pcp4	17986	-0.3845	TRUE	-0.02	FALSE	-0.0693	FALSE	No	FALSE
18548	Pcsk1	42341	0.0101	FALSE	0.4526	TRUE	0.2403	TRUE	No	FALSE
18551	Pcsk4	18126	0.3255	TRUE	-0.1036	FALSE	0.0246	FALSE	No	FALSE
18554	Pcsk7	29087	-0.1952	FALSE	0.4017	TRUE	0.0041	TRUE	No	FALSE
18557	Pctk3	14182	-0.3073	TRUE	0.1829	FALSE	0.0583	FALSE	No	FALSE
18567	Pdcd2	23457	0.252	FALSE	-0.304	TRUE	0.3583	TRUE	No	FALSE
18572	Pdcd11	18437	0.2659	TRUE	-0.0345	FALSE	0.1343	FALSE	No	FALSE
18576	Pde3b	15623	0.0144	FALSE	0.2949	TRUE	0.6175	TRUE	Yes	FALSE
18583	Pde7a	34293	-0.0583	FALSE	-0.147	FALSE	-0.2601	FALSE	Yes	TRUE
18585	Pde9a	17146	-0.0883	FALSE	-0.2808	TRUE	-0.2229	TRUE	No	FALSE
18590	Pdgfa	32680	-0.3471	TRUE	-0.0249	FALSE	-0.1945	FALSE	No	FALSE
18602	Padi4	26070	-0.0005	FALSE	0.5753	TRUE	0.2339	TRUE	Yes	FALSE
18606	Enpp2	36500	-0.2702	TRUE	-0.0852	FALSE	0.3518	FALSE	No	FALSE
18607	Pdpk1	29752	-0.2377	FALSE	0.5122	TRUE	-0.0271	TRUE	Yes	FALSE
18618	Pemt	22053	0.2706	TRUE	-0.2785	TRUE	-0.3414	TRUE	No	FALSE
18619	Penk1	7319	-0.425	TRUE	-0.0521	FALSE	0.162	FALSE	No	FALSE
18624	Pep4	22600	-0.2061	FALSE	-0.4218	TRUE	-0.2733	TRUE	Yes	TRUE
18627	Per2	8315	0.0303	FALSE	-0.4815	TRUE	0.0231	TRUE	Yes	FALSE
18632	Pex11b	27504	0.1558	FALSE	-0.4316	TRUE	0.0361	TRUE	No	FALSE
18634	Pex7	41895	0.3007	TRUE	-0.3591	TRUE	-0.2193	TRUE	No	FALSE
18640	Pfkfb2	33249	-0.4097	TRUE	0.1443	FALSE	0.0474	FALSE	Yes	FALSE
18645	Pfn2	22588	-0.4801	TRUE	0.1111	FALSE	-0.5098	FALSE	Yes	TRUE
18654	Pgf	21710	-0.1336	FALSE	-0.3366	TRUE	-0.114	TRUE	No	FALSE
18676	Phf2	36968	-0.1608	FALSE	0.3473	TRUE	-0.0272	TRUE	No	FALSE
18685	Phtf1	27147	-0.1433	FALSE	0.1424	FALSE	-0.2485	FALSE	Yes	TRUE
18686	Phxr1	32020	-0.263	TRUE	0.4503	TRUE	0.0532	TRUE	No	FALSE
18687	Phxr2	15191	-0.3065	TRUE	0.2988	TRUE	0.1393	TRUE	No	FALSE
18689	Phxr4	37291	-0.4389	TRUE	0.4374	TRUE	0.1109	TRUE	No	FALSE
18706	Pik3ca	2904	-0.2395	FALSE	0.3645	TRUE	0.2253	TRUE	No	FALSE
18709	Pik3r2	38612	0.1258	FALSE	-0.4557	TRUE	-0.4048	TRUE	Yes	TRUE
18710	Pik3r3	17030	-0.1147	FALSE	0.296	TRUE	-0.3628	TRUE	Yes	TRUE
18712	Pim1	19792	-0.1031	FALSE	0.319	TRUE	-0.1079	TRUE	No	FALSE
18718	Pip5k2a	32299	-0.2866	TRUE	0.5869	TRUE	0.3331	TRUE	Yes	FALSE
18719	Pip5k1a	3675	-0.1086	FALSE	0.3912	TRUE	0.6871	TRUE	No	FALSE
18722	Pira1	10652	-0.0326	FALSE	-0.2785	TRUE	0.2918	TRUE	No	FALSE
18728	Pira5	215	-0.0827	FALSE	-0.2933	TRUE	0.2621	TRUE	No	FALSE
18733	Lilrb3	2549	-0.0565	FALSE	-0.4119	TRUE	0.2239	TRUE	Yes	FALSE
18738	Pitpna	10556	0.1469	FALSE	-0.1705	FALSE	-0.4524	FALSE	Yes	TRUE
18750	Prkca	28941	0.0085	FALSE	-0.2817	TRUE	0.0958	TRUE	Yes	FALSE
18751	Prkcb1	1364	-0.1842	FALSE	0.2904	TRUE	-0.1521	TRUE	Yes	FALSE
18754	Prkce	28858	-0.1877	FALSE	0.2882	TRUE	-0.1132	TRUE	No	FALSE
18760	Prkcm	20631	-0.5522	TRUE	-0.228	FALSE	-0.1353	FALSE	No	FALSE
18764	Pkd2	1310	-0.4257	TRUE	-0.0198	FALSE	0.1612	FALSE	Yes	FALSE
18767	Pkia	3481	-0.2808	TRUE	-0.2197	FALSE	-0.2451	FALSE	Yes	TRUE
18768	Pkib	38381	-0.4655	TRUE	0.0101	FALSE	0.2212	FALSE	Yes	FALSE
18769	Pkig	8632	-0.2362	FALSE	0.3249	TRUE	-0.161	TRUE	No	FALSE
18772	Pkp1	37841	-0.7909	TRUE	0.1749	FALSE	-0.124	FALSE	No	FALSE
18783	Pla2g4a	20001	-0.593	TRUE	0.0403	FALSE	-0.1545	FALSE	No	FALSE
18784	Pla2g5	1321	-0.2894	TRUE	-0.0165	FALSE	-0.0123	FALSE	No	FALSE
18788	Serpinb2	43004	-0.4	TRUE	0.0665	FALSE	-0.0761	FALSE	No	FALSE
18792	Plau	38199	-0.4748	TRUE	0.0882	FALSE	0.0137	FALSE	No	FALSE
18796	Plcb2	12274	-0.3401	TRUE	0.0638	FALSE	0.492	FALSE	No	FALSE
18806	Pld2	37790	-0.3279	TRUE	0.3376	TRUE	0.2712	TRUE	No	FALSE
18807	Pld3	38349	-0.1698	FALSE	0.2825	TRUE	0.0315	TRUE	No	FALSE
18813	Pa2g4	13210	0.4374	TRUE	-0.12	FALSE	-0.1883	FALSE	No	FALSE
18814	Plfr	5888	0.0976	FALSE	-0.1283	FALSE	-0.2332	FALSE	Yes	TRUE
18828	Plscr2	12734	-0.3829	TRUE	-0.2441	FALSE	-0.0402	FALSE	No	FALSE
18830	Pltp	9353	-0.2835	TRUE	0.1162	FALSE	-0.097	FALSE	No	FALSE
18843	Plunc	43033	-0.3793	TRUE	0.3339	TRUE	-0.2539	TRUE	No	FALSE
18946	Pnliprp1	1496	0.0318	FALSE	-0.3813	TRUE	-0.0005	TRUE	No	FALSE
18951	40061	32209	0.0962	FALSE	0.2944	TRUE	0.3353	TRUE	Yes	FALSE
18969	Pola2	14278	0.37	TRUE	0.0647	FALSE	0.0537	FALSE	No	FALSE
18971	Pold1	25524	0.3595	TRUE	-0.3289	TRUE	-0.1521	TRUE	No	FALSE
18975	Polg	41924	-0.1664	FALSE	0.3607	TRUE	-0.1115	TRUE	No	FALSE
19011	Pp11r	15012	-0.0601	FALSE	0.5032	TRUE	-0.2543	TRUE	Yes	TRUE
19012	Ppap2a	9886	-0.2913	TRUE	-0.4584	TRUE	-0.1857	TRUE	No	FALSE
19016	Pparg	13371	-0.008	FALSE	-0.4339	TRUE	-0.0739	TRUE	No	FALSE
19023	Ppef2	10563	0.0827	FALSE	0.2936	TRUE	-0.4284	TRUE	No	FALSE
19024	Ppfibp2	31041	-0.4451	TRUE	0.1324	FALSE	0.2168	FALSE	Yes	FALSE
19027	Sypl	31113	-0.0807	FALSE	-0.477	TRUE	-0.3345	TRUE	Yes	TRUE
19038	Ppic	23302	-0.1457	FALSE	0.2866	TRUE	0.3365	TRUE	Yes	FALSE
19039	Lgals3bp	43270	-0.0005	FALSE	-0.3767	TRUE	-0.0926	TRUE	No	FALSE
19041	Ppl	30113	-0.4332	TRUE	-0.0188	FALSE	-0.0444	FALSE	No	FALSE
19055	Ppp3ca	4155	-0.1024	FALSE	-0.6988	TRUE	-0.0123	TRUE	No	FALSE
19057	Ppp3cc	40815	0.1258	FALSE	0.5136	TRUE	0.1519	TRUE	No	FALSE
19063	Ppt1	3688	-0.5453	TRUE	-0.2017	FALSE	-0.0512	FALSE	Yes	FALSE
19064	Ppy	20408	0.3649	TRUE	-0.2388	FALSE	-0.032	FALSE	No	FALSE
19072	Prep	34709	0.0949	FALSE	0.3023	TRUE	0.2064	TRUE	Yes	FALSE
19075	Prim1	37977	0.3027	TRUE	0.2592	FALSE	0.1457	FALSE	No	FALSE
19087	Prkar2a	15189	0.2786	TRUE	-0.3232	TRUE	-0.781	TRUE	Yes	TRUE
19088	Prkar2b	27680	0.105	FALSE	-0.3519	TRUE	-0.1349	TRUE	Yes	FALSE
19122	Prnp	16339	-0.6241	TRUE	-0.0199	FALSE	-0.0294	FALSE	No	FALSE
19124	Procr	43630	-0.4743	TRUE	-0.0819	FALSE	0.258	FALSE	No	FALSE
19125	Prodh	25534	-0.3231	TRUE	0.282	TRUE	0.4042	TRUE	No	FALSE
19128	Pros1	1319	-0.4509	TRUE	-0.3801	TRUE	0.1763	TRUE	Yes	FALSE
19155	Npepps	3971	-0.2538	FALSE	0.3084	TRUE	-0.2749	TRUE	No	FALSE
19159	Pscd3	34411	0.0067	FALSE	0.3707	TRUE	0.4775	TRUE	No	FALSE
19171	Psmb10	33807	-0.2805	TRUE	-0.5429	TRUE	-0.1105	TRUE	No	FALSE
19188	Psme2	25370	-0.214	FALSE	-0.3049	TRUE	-0.1703	TRUE	No	FALSE
19192	Psme3	15508	0.3848	TRUE	-0.0284	FALSE	-0.0481	FALSE	No	FALSE
19201	Pstpip2	8049	-0.1208	FALSE	0.2818	TRUE	0.8345	TRUE	No	FALSE
19211	Pten	9870	-0.157	FALSE	-0.0339	FALSE	-0.2655	FALSE	Yes	TRUE
19214	Ptgdr	22512	-0.3041	TRUE	0.0878	FALSE	-0.0879	FALSE	Yes	FALSE
19224	Ptgs1	14695	-0.1316	FALSE	-0.3825	TRUE	-0.1575	TRUE	Yes	FALSE
19225	Ptgs2	35682	-0.8091	TRUE	0.2924	TRUE	0.1038	TRUE	Yes	FALSE
19226	Pth	35418	-0.4055	TRUE	0.2785	TRUE	-0.0121	TRUE	No	FALSE
19227	Pthlh	5748	-0.6359	TRUE	0.0702	FALSE	-0.2352	FALSE	Yes	TRUE
19242	Ptn	37084	-0.7895	TRUE	0.2072	FALSE	-0.1194	FALSE	No	FALSE
19250	Ptpn14	7777	0.1501	FALSE	0.0692	FALSE	-0.271	FALSE	Yes	TRUE
19262	Ptpra	22904	-0.1148	FALSE	0.3065	TRUE	0.3303	TRUE	No	FALSE
19266	Ptprd	3825	-0.3234	TRUE	-0.0579	FALSE	-0.02	FALSE	Yes	FALSE
19268	Ptprf	42702	-0.0444	FALSE	-0.0865	FALSE	-0.4829	FALSE	Yes	TRUE
19270	Ptprg	14068	-0.4332	TRUE	-0.0512	FALSE	0.0002	FALSE	Yes	FALSE
19275	Ptprn	33609	0.2186	FALSE	-0.3405	TRUE	-0.3241	TRUE	No	FALSE
19280	Ptprs	35299	0.3443	TRUE	0.0485	FALSE	-0.1832	FALSE	No	FALSE
19290	Pura	36370	-0.1911	FALSE	0.307	TRUE	0.0832	TRUE	No	FALSE
19294	Pvrl2	26181	0.0224	FALSE	-0.3696	TRUE	-0.1421	TRUE	No	FALSE
19299	Abcd3	25042	-0.1117	FALSE	0.38	TRUE	-0.1974	TRUE	No	FALSE
19301	Pxmp2	13650	0.3357	TRUE	0.0092	FALSE	0.3082	FALSE	No	FALSE
19303	Pxn	24396	-0.0179	FALSE	-0.4754	TRUE	-0.0135	TRUE	Yes	FALSE
19309	Pygm	17551	0.116	FALSE	-0.38	TRUE	-0.1543	TRUE	No	FALSE
19328	Rab12	41309	-0.2931	TRUE	0.2061	FALSE	0.037	FALSE	Yes	FALSE
19329	Rab17	26252	0.0418	FALSE	-0.2939	TRUE	0.0437	TRUE	No	FALSE
19334	Rab22a	3251	-0.2816	TRUE	0.1355	FALSE	0.1895	FALSE	Yes	FALSE
19337	Rab33a	24766	0.2906	TRUE	-0.3353	TRUE	-0.3564	TRUE	No	FALSE
19338	Rab33b	38005	-0.1291	FALSE	-0.2506	FALSE	-0.3145	FALSE	Yes	TRUE
19340	Rab3d	8871	-0.2738	TRUE	-0.1903	FALSE	-0.08	FALSE	Yes	FALSE
19341	Rab4a	20255	0.1372	FALSE	-0.3993	TRUE	-0.0152	TRUE	No	FALSE
19344	Rab5b	8211	-0.2706	TRUE	0.0466	FALSE	0.077	FALSE	Yes	FALSE
19346	Rab6	36109	-0.0166	FALSE	0.3789	TRUE	-0.0317	TRUE	No	FALSE
19361	Rad51	28792	0.2764	TRUE	0.0614	FALSE	-0.1301	FALSE	No	FALSE
19363	Rad51l1	34057	0.3398	TRUE	-0.1321	FALSE	0.0338	FALSE	Yes	FALSE
19367	Rad9	21250	-0.2808	TRUE	0.1046	FALSE	0.0309	FALSE	No	FALSE
19374	Rag2	39726	-0.4289	TRUE	0.2571	FALSE	-0.0263	FALSE	Yes	FALSE
19376	Rab34	11027	-0.058	FALSE	-0.1523	FALSE	-0.3173	FALSE	Yes	TRUE
19428	Rasl2-9	27154	0.3209	TRUE	-0.0858	FALSE	-0.2753	FALSE	Yes	TRUE
19645	Rb1	28387	-0.1934	FALSE	0.4051	TRUE	0.1616	TRUE	Yes	FALSE
19651	Rbl2	22383	-0.2523	FALSE	0.3246	TRUE	0.2181	TRUE	Yes	FALSE
19659	Rbp1	26847	-0.4129	TRUE	-0.4002	TRUE	0.1392	TRUE	No	FALSE
19663	Rbpms	3566	0.0382	FALSE	-0.3803	TRUE	0.2888	TRUE	Yes	FALSE
19664	Rbpsuh	43822	-0.0027	FALSE	-0.2969	TRUE	0.1299	TRUE	Yes	FALSE
19679	Pitpnm2	32722	-0.0344	FALSE	0.3561	TRUE	-0.0878	TRUE	Yes	FALSE
19695	Reg3g	29472	-0.5612	TRUE	0.4057	TRUE	-0.2741	TRUE	No	FALSE
19711	Resp18	11433	-0.5076	TRUE	0.0489	FALSE	-0.0123	FALSE	No	FALSE
19714	Rev3l	18669	-0.31	TRUE	0.1386	FALSE	-0.1933	FALSE	Yes	FALSE
19724	Rfx1	9986	-0.0461	FALSE	0.3089	TRUE	0.3166	TRUE	Yes	FALSE
19727	Rfxank	31245	-0.3196	TRUE	0.1644	FALSE	0.1791	FALSE	No	FALSE
19730	Ralgds	31529	-0.1037	FALSE	-0.3864	TRUE	0.017	TRUE	No	FALSE
19732	Rgl2	37278	-0.371	TRUE	0.4404	TRUE	0.1138	TRUE	No	FALSE
19734	Rgs16	14276	-0.1293	FALSE	0.3965	TRUE	0.2257	TRUE	No	FALSE
19736	Rgs4	14118	-0.5774	TRUE	0.2117	FALSE	-0.1779	FALSE	Yes	FALSE
19752	Rnase1	10687	-0.2125	FALSE	-0.3252	TRUE	-0.0008	TRUE	No	FALSE
19766	Ripk1	6691	0.0049	FALSE	0.3865	TRUE	0.4309	TRUE	No	FALSE
19777	C80913	43043	0.2799	TRUE	-0.2851	TRUE	-0.0587	TRUE	Yes	FALSE
19820	Rnf12	21312	0.1032	FALSE	-0.1341	FALSE	-0.2425	FALSE	Yes	TRUE
19876	Robo1	7753	-0.5884	TRUE	0.1286	FALSE	-0.0823	FALSE	Yes	FALSE
19877	Rock1	6532	-0.238	FALSE	0.2626	FALSE	-0.2547	FALSE	Yes	TRUE
19882	Mst1r	43526	0.02	FALSE	-0.6517	TRUE	-0.1173	TRUE	No	FALSE
19885	Rorc	14610	-0.0878	FALSE	0.5461	TRUE	-0.0187	TRUE	Yes	FALSE
19889	Rp2h	5863	-0.0092	FALSE	-0.3239	TRUE	0.0729	TRUE	Yes	FALSE
19933	Rpl21	6347	0.4076	TRUE	-0.0876	FALSE	0.1837	FALSE	No	FALSE
20017	Rpo1-2	34830	0.5038	TRUE	-0.2351	FALSE	-0.0741	FALSE	No	FALSE
20019	Rpo1-4	32718	0.4525	TRUE	-0.2017	FALSE	-0.1529	FALSE	No	FALSE
20128	Trim30	19751	-0.339	TRUE	-0.437	TRUE	0.0445	TRUE	No	FALSE
20130	Rras	11440	-0.4664	TRUE	-0.1471	FALSE	0.1213	FALSE	No	FALSE
20147	Rs1h	33822	0.0257	FALSE	-0.0814	FALSE	-0.2291	FALSE	Yes	TRUE
20148	Dhrs3	12298	-0.3074	TRUE	0.5086	TRUE	0.456	TRUE	No	FALSE
20185	Ncor1	6037	-0.2022	FALSE	0.2824	TRUE	0.1034	TRUE	No	FALSE
20187	Ryk	1104	0.3187	TRUE	0.0685	FALSE	0.0812	FALSE	No	FALSE
20193	S100a1	5485	-0.4069	TRUE	-0.0788	FALSE	0.1243	FALSE	No	FALSE
20196	S100a13	33546	-0.232	FALSE	0.3628	TRUE	0.4365	TRUE	No	FALSE
20197	S100a3	42086	-0.3336	TRUE	0.2019	FALSE	-0.0167	FALSE	No	FALSE
20201	S100a8	11548	-0.1753	FALSE	-0.4125	TRUE	0.1259	TRUE	No	FALSE
20202	S100a9	35480	-0.1683	FALSE	-0.4328	TRUE	0.1656	TRUE	No	FALSE
20208	Saa1	19374	-0.73	TRUE	0.3047	TRUE	-0.1101	TRUE	No	FALSE
20209	Saa2	8976	-0.5533	TRUE	0.1622	FALSE	-0.0168	FALSE	No	FALSE
20215	Sag	8701	-0.156	FALSE	0.3842	TRUE	0.1982	TRUE	No	FALSE
20216	Acsm3	20950	-0.0297	FALSE	-0.28	TRUE	0.0257	TRUE	No	FALSE
20238	Sca1	37431	-0.2849	TRUE	0.3616	TRUE	0.0173	TRUE	Yes	FALSE
20259	Scin	7017	-0.6403	TRUE	0.0128	FALSE	0.1838	FALSE	No	FALSE
20276	Scnn1a	23204	-0.8278	TRUE	-0.1765	FALSE	0.0168	FALSE	No	FALSE
20280	Scp2	30135	-0.3343	TRUE	0.3921	TRUE	0.4159	TRUE	No	FALSE
20286	Zc3h7b	37100	0.2523	FALSE	-0.4818	TRUE	-0.2847	TRUE	Yes	TRUE
20287	Sct	16519	-0.4078	TRUE	-0.013	FALSE	-0.1846	FALSE	No	FALSE
20290	Ccl1	19277	-0.3794	TRUE	0.0975	FALSE	-0.2996	FALSE	No	FALSE
20292	Ccl11	22076	-0.3944	TRUE	0.053	FALSE	-0.2975	FALSE	Yes	TRUE
20293	Ccl12	25846	0.0407	FALSE	-0.2994	TRUE	-0.0378	TRUE	No	FALSE
20296	Ccl2	40840	-0.0619	FALSE	-0.4046	TRUE	-0.2528	TRUE	No	FALSE
20297	Ccl20	38698	-0.5966	TRUE	0.103	FALSE	-0.3322	FALSE	No	FALSE
20298	Ccl21a	10954	-0.4985	TRUE	0.1136	FALSE	-0.3046	FALSE	No	FALSE
20300	Ccl25	163	-2.196	TRUE	-0.0287	FALSE	0.2937	FALSE	Yes	FALSE
20304	Ccl5	42879	-0.9245	TRUE	0.2577	FALSE	-0.1055	FALSE	No	FALSE
20305	Ccl6	30271	0.1534	FALSE	-0.4328	TRUE	-0.073	TRUE	No	FALSE
20306	Ccl7	21159	-0.029	FALSE	-0.5024	TRUE	-0.139	TRUE	Yes	FALSE
20308	Ccl9	24297	0.0171	FALSE	-0.3003	TRUE	0.1497	TRUE	Yes	FALSE
20310	Cxcl2	15841	-0.5117	TRUE	-0.0642	FALSE	0.1285	FALSE	No	FALSE
20315	Cxcl12	13287	-0.6247	TRUE	-0.51	TRUE	0.1372	TRUE	Yes	FALSE
20322	Sdh1	36647	-0.0453	FALSE	-0.2945	TRUE	0.2454	TRUE	No	FALSE
20324	Sdpr	12103	-0.1048	FALSE	-0.4	TRUE	-0.0661	TRUE	No	FALSE
20346	Sema3a	6766	-0.1327	FALSE	-0.3786	TRUE	0.0033	TRUE	Yes	FALSE
20347	Sema3b	43438	-0.2025	FALSE	-0.3641	TRUE	0.0347	TRUE	No	FALSE
20348	Sema3c	10177	-0.0183	FALSE	-0.3069	TRUE	0.1858	TRUE	Yes	FALSE
20352	Sema4b	37549	-0.0767	FALSE	-0.3535	TRUE	-0.0892	TRUE	Yes	FALSE
20353	Sema4c	11499	-0.1726	FALSE	-0.1689	FALSE	-0.3122	FALSE	Yes	TRUE
20361	Sema7a	18461	-0.1174	FALSE	0.3432	TRUE	-0.0705	TRUE	Yes	FALSE
20365	Serf1	43318	0.2803	TRUE	-0.1087	FALSE	-0.0003	FALSE	No	FALSE
20371	Foxp3	25036	-0.4394	TRUE	-0.0007	FALSE	-0.0113	FALSE	No	FALSE
20377	Sfrp1	7243	-1.2574	TRUE	0.0387	FALSE	-0.0853	FALSE	Yes	FALSE
20390	Sftpd	2963	-0.3696	TRUE	0.0905	FALSE	-0.0158	FALSE	No	FALSE
20397	Sgpl1	33284	-0.7509	TRUE	0.1857	FALSE	-0.3028	FALSE	No	FALSE
20399	Sh2bpsm1	28617	-0.0207	FALSE	-0.29	TRUE	0.339	TRUE	No	FALSE
20405	Sh3gl1	22811	-0.222	FALSE	0.3985	TRUE	-0.0332	TRUE	No	FALSE
20408	Sh3gl3	20248	0.1918	FALSE	0.8905	TRUE	0.3366	TRUE	No	FALSE
20409	Ostf1	41883	-0.2806	TRUE	0.313	TRUE	0.3142	TRUE	No	FALSE
20425	Shmt1	16082	0.5239	TRUE	-0.0046	FALSE	-0.2429	FALSE	No	FALSE
20430	Cyfip1	25360	-0.4095	TRUE	-0.2035	FALSE	0.1976	FALSE	No	FALSE
20442	St3gal1	32391	-0.2642	TRUE	-0.0871	FALSE	0.0953	FALSE	Yes	FALSE
20443	St3gal4	20059	0.0672	FALSE	-0.2977	TRUE	-0.0092	TRUE	No	FALSE
20446	St6galnac2	27185	-0.3616	TRUE	-0.3679	TRUE	0.0313	TRUE	Yes	FALSE
20448	St6galnac4	41850	0.1923	FALSE	-0.5904	TRUE	-0.2134	TRUE	No	FALSE
20449	St8sia1	28902	-0.2875	TRUE	0.3464	TRUE	-0.2432	TRUE	No	FALSE
20452	St8sia4	35858	-0.058	FALSE	0.0975	FALSE	-0.3214	FALSE	Yes	TRUE
20471	Six1	10976	-0.4258	TRUE	-0.1812	FALSE	-0.0656	FALSE	No	FALSE
20472	Six2	23069	-0.4636	TRUE	-0.0447	FALSE	-0.0181	FALSE	No	FALSE
20482	Skil	6552	-0.2789	TRUE	0.5145	TRUE	0.0455	TRUE	Yes	FALSE
20498	Slc12a4	18564	-0.2917	TRUE	0.1333	FALSE	-0.0403	FALSE	No	FALSE
20501	Slc16a1	22176	-0.0245	FALSE	0.2051	FALSE	-0.2878	FALSE	Yes	TRUE
20503	Slc16a7	12656	-0.2562	FALSE	-0.3141	TRUE	0.1621	TRUE	No	FALSE
20509	Slc19a1	37109	0.264	TRUE	0.151	FALSE	0.1547	FALSE	Yes	FALSE
20512	Slc1a3	20838	-0.5463	TRUE	-0.068	FALSE	-0.1055	FALSE	No	FALSE
20514	Slc1a5	16855	0.3541	TRUE	-0.0167	FALSE	0.2429	FALSE	Yes	FALSE
20519	Slc22a3	14686	0.1547	FALSE	-0.5138	TRUE	0.2409	TRUE	No	FALSE
20523	Slc25a14	36770	-0.2665	TRUE	0.4056	TRUE	-0.026	TRUE	No	FALSE
20525	Slc2a1	20693	0.1047	FALSE	0.3605	TRUE	0.0893	TRUE	No	FALSE
20528	Slc2a4	20775	-0.5099	TRUE	-0.0771	FALSE	0.1218	FALSE	Yes	FALSE
20530	Slc31a2	21761	-0.3995	TRUE	0.1216	FALSE	0.1537	FALSE	Yes	FALSE
20531	Slc34a2	19685	-0.5421	TRUE	0.1472	FALSE	0.028	FALSE	No	FALSE
20540	Slc7a7	20154	-0.3586	TRUE	0.0673	FALSE	0.2622	FALSE	No	FALSE
20555	Slfn1	15830	-0.6439	TRUE	0.1414	FALSE	0.2856	FALSE	No	FALSE
20556	Slfn2	25985	-0.2549	FALSE	0.3717	TRUE	0.3451	TRUE	No	FALSE
20557	Slfn3	851	0.3049	TRUE	-0.2607	FALSE	-0.2221	FALSE	No	FALSE
20562	Slit1	10720	0.0014	FALSE	0.0065	FALSE	-0.2523	FALSE	Yes	TRUE
20583	Snai2	28869	-0.8451	TRUE	0.1027	FALSE	-0.15	FALSE	No	FALSE
20587	Smarcb1	21998	0.2813	TRUE	0.1389	FALSE	0.0898	FALSE	No	FALSE
20595	Smn1	31319	0.2899	TRUE	-0.2138	FALSE	-0.5215	FALSE	Yes	TRUE
20602	Ncor2	42751	0.0324	FALSE	-0.3529	TRUE	-0.3317	TRUE	No	FALSE
20603	Sms	15175	0.168	FALSE	-0.2811	TRUE	0.0197	TRUE	No	FALSE
20610	Sumo3	11435	0.3899	TRUE	-0.1462	FALSE	-0.0677	FALSE	Yes	FALSE
20613	Snai1	35476	0.0677	FALSE	0.3668	TRUE	0.0867	TRUE	Yes	FALSE
20616	Snap91	18401	-1.1731	TRUE	-0.0456	FALSE	-0.162	FALSE	Yes	FALSE
20618	Sncg	42857	-0.3915	TRUE	-0.1338	FALSE	-0.2467	FALSE	No	FALSE
20619	Snap23	6493	-0.1249	FALSE	-0.1161	FALSE	-0.227	FALSE	Yes	TRUE
20621	Snn	9584	-0.3003	TRUE	0.0698	FALSE	-0.1175	FALSE	Yes	FALSE
20624	Eftud2	39906	0.3602	TRUE	-0.1406	FALSE	-0.2188	FALSE	Yes	FALSE
20639	Snrpb2	39182	0.0145	FALSE	0.1499	FALSE	-0.3243	FALSE	Yes	TRUE
20646	Snrpn	16076	-0.5682	TRUE	0.0443	FALSE	0.1005	FALSE	No	FALSE
20652	Soat1	18445	-0.3633	TRUE	0.1434	FALSE	0.1315	FALSE	Yes	FALSE
20655	Sod1	4277	0.1313	FALSE	-0.3692	TRUE	-0.3496	TRUE	No	FALSE
20657	Sod3	40920	-0.0003	FALSE	-0.289	TRUE	0.0987	TRUE	No	FALSE
20660	Sorl1	36546	-0.3865	TRUE	0.2047	FALSE	-0.0852	FALSE	Yes	FALSE
20661	Sort1	43231	-0.1248	FALSE	-0.3596	TRUE	-0.366	TRUE	Yes	TRUE
20662	Sos1	14474	0.0914	FALSE	-0.4223	TRUE	-0.0307	TRUE	Yes	FALSE
20667	Sox12	21350	0.0682	FALSE	-0.1472	FALSE	-0.6138	FALSE	Yes	TRUE
20668	Sox13	28046	0.1505	FALSE	-0.5506	TRUE	-0.2947	TRUE	No	FALSE
20669	Sox14	9075	0.0559	FALSE	0.4228	TRUE	-0.0971	TRUE	No	FALSE
20682	Sox9	37855	-0.3682	TRUE	-0.1979	FALSE	0.0513	FALSE	Yes	FALSE
20683	Sp1	7500	-0.073	FALSE	0.3049	TRUE	0.1171	TRUE	Yes	FALSE
20687	Sp3	23363	-0.168	FALSE	0.4286	TRUE	0.011	TRUE	No	FALSE
20692	Sparc	11940	0.0495	FALSE	-0.2958	TRUE	0.1711	TRUE	No	FALSE
20700	Serpina1a	30298	0.0369	FALSE	-0.3189	TRUE	0.0163	TRUE	No	FALSE
20701	Serpina1b	41764	0.0184	FALSE	-0.3474	TRUE	0.0335	TRUE	No	FALSE
20706	Serpinb9b	30985	-0.3121	TRUE	0.069	FALSE	0.0198	FALSE	Yes	FALSE
20708	Serpinb6b	22659	-0.3698	TRUE	-0.0513	FALSE	0.0464	FALSE	No	FALSE
20714	Serpina3k	40010	-0.1626	FALSE	-0.414	TRUE	0.1608	TRUE	No	FALSE
20715	Serpina3g	17646	-0.3699	TRUE	-0.188	FALSE	0.0534	FALSE	No	FALSE
20716	Serpina3n	29036	-0.2685	TRUE	-0.3009	TRUE	0.2224	TRUE	No	FALSE
20719	Serpinb6a	9493	-0.1424	FALSE	-0.3373	TRUE	0.0195	TRUE	Yes	FALSE
20720	Serpine2	24821	-0.0026	FALSE	-0.2856	TRUE	0.3807	TRUE	No	FALSE
20723	Serpinb9	23797	-0.3817	TRUE	-0.2093	FALSE	0.0152	FALSE	No	FALSE
20732	Spint1	31749	-0.6708	TRUE	0.0578	FALSE	-0.0017	FALSE	No	FALSE
20745	Spock1	921	-0.2706	TRUE	-0.0393	FALSE	0.0092	FALSE	Yes	FALSE
20751	Spr	27066	0.0476	FALSE	0.4762	TRUE	0.4504	TRUE	No	FALSE
20753	Sprr1a	2175	-0.3368	TRUE	0.1637	FALSE	-0.0535	FALSE	No	FALSE
20754	Sprr1b	16357	-0.4654	TRUE	0.0903	FALSE	-0.2246	FALSE	No	FALSE
20755	Sprr2a	2658	-0.5625	TRUE	0.0826	FALSE	-0.2823	FALSE	No	FALSE
20756	Sprr2b	29381	-0.6685	TRUE	0.1511	FALSE	-0.1287	FALSE	No	FALSE
20763	Sprr2i	10012	-0.2891	TRUE	-0.0362	FALSE	-0.1193	FALSE	No	FALSE
20765	Sprr2k	27178	-0.2725	TRUE	0.1826	FALSE	-0.1762	FALSE	No	FALSE
20775	Sqle	16073	0.2883	TRUE	-0.0239	FALSE	-0.084	FALSE	No	FALSE
20778	Scarb1	43884	0.161	FALSE	-0.51	TRUE	-0.2098	TRUE	Yes	FALSE
20779	Src	42602	-0.501	TRUE	-0.0293	FALSE	-0.1075	FALSE	Yes	FALSE
20787	Srebf1	20149	-0.0402	FALSE	0.4506	TRUE	-0.1074	TRUE	No	FALSE
20813	Srp14	13897	-0.2331	FALSE	0.3117	TRUE	0.0523	TRUE	No	FALSE
20817	Srpk2	31721	-0.2453	FALSE	0.3571	TRUE	-0.2977	TRUE	Yes	TRUE
20821	Trim21	9911	-0.2448	FALSE	-0.3025	TRUE	0.2283	TRUE	No	FALSE
20841	Zfp143	23804	-0.2752	TRUE	0.0857	FALSE	-0.3675	FALSE	No	FALSE
20846	Stat1	25577	-0.5249	TRUE	0.0144	FALSE	-0.1549	FALSE	Yes	FALSE
20848	Stat3	27129	-0.263	TRUE	-0.3264	TRUE	0.031	TRUE	Yes	FALSE
20849	Stat4	28170	-0.2182	FALSE	0.1698	FALSE	-0.7544	FALSE	Yes	TRUE
20850	Stat5a	6045	-0.0222	FALSE	-0.4111	TRUE	-0.0881	TRUE	Yes	FALSE
20912	Stxbp3a	11164	-0.4222	TRUE	0.4637	TRUE	0.5655	TRUE	No	FALSE
20913	Stxbp4	13993	-0.1902	FALSE	0.3366	TRUE	0.0766	TRUE	No	FALSE
20931	Surf2	16871	0.3295	TRUE	0.0041	FALSE	-0.0023	FALSE	No	FALSE
20955	Sybl1	35542	-0.0497	FALSE	0.3297	TRUE	-0.0564	TRUE	No	FALSE
20969	Sdc1	31571	0.0637	FALSE	0.4863	TRUE	0.0009	TRUE	Yes	FALSE
20971	Sdc4	26048	0.0408	FALSE	0.416	TRUE	0.0345	TRUE	No	FALSE
20972	Syngr1	42845	0.1378	FALSE	0.4064	TRUE	-0.0738	TRUE	No	FALSE
20975	Synj2	31409	-0.0843	FALSE	0.4638	TRUE	0.0798	TRUE	No	FALSE
20979	Syt1	15953	-0.0699	FALSE	-0.1084	FALSE	-0.2486	FALSE	Yes	TRUE
21333	Tac1	42069	-0.4305	TRUE	0.0007	FALSE	-0.0923	FALSE	No	FALSE
21334	Tac2	11898	-0.357	TRUE	0.1437	FALSE	-0.2061	FALSE	No	FALSE
21336	Tacr1	19960	-0.2559	FALSE	-0.3241	TRUE	0.0954	TRUE	No	FALSE
21343	Taf6	21802	0.0542	FALSE	0.307	TRUE	0.1238	TRUE	No	FALSE
21353	Tank	7357	-0.3739	TRUE	0.0011	FALSE	0.225	FALSE	No	FALSE
21354	Tap1	28875	-0.3255	TRUE	-0.2841	TRUE	0.122	TRUE	No	FALSE
21356	Tapbp	19017	-0.4919	TRUE	-0.2275	FALSE	0.1163	FALSE	No	FALSE
21379	Tbrg4	22519	0.3421	TRUE	-0.0387	FALSE	-0.0751	FALSE	Yes	FALSE
21380	Tbx1	31760	-0.0009	FALSE	-0.4748	TRUE	-0.1518	TRUE	No	FALSE
21386	Tbx3	23417	0.0138	FALSE	-0.3245	TRUE	0.2923	TRUE	Yes	FALSE
21389	Tbx6	34626	-0.575	TRUE	0.3866	TRUE	0.261	TRUE	No	FALSE
21391	Tbxas1	39907	0.1046	FALSE	-0.5323	TRUE	-0.2312	TRUE	Yes	TRUE
21400	Tcea2	7575	0.2664	TRUE	-0.0776	FALSE	0.1001	FALSE	Yes	FALSE
21406		14098	-0.027	FALSE	0.3534	TRUE	-0.1458	TRUE	Yes	FALSE
21408	Zfp354a	11453	-0.0393	FALSE	-0.2791	TRUE	0.0089	TRUE	Yes	FALSE
21411	Tcf20	35164	-0.0579	FALSE	0.1367	FALSE	-0.3328	FALSE	Yes	TRUE
21413	Tcf4	12953	-0.3288	TRUE	0.1078	FALSE	-0.0423	FALSE	Yes	FALSE
21416	Tcf7l2	707	-0.2281	FALSE	-0.5689	TRUE	-0.1497	TRUE	Yes	FALSE
21420	Tcfap2c	44039	-0.3765	TRUE	-0.0276	FALSE	-0.3299	FALSE	No	FALSE
21425	Tcfeb	34314	0.3601	TRUE	-0.2302	FALSE	-0.0478	FALSE	No	FALSE
21453	Tcof1	29177	0.1541	FALSE	-0.3095	TRUE	-0.6769	TRUE	No	FALSE
21577	Tcrb	39405	-0.4187	TRUE	0.5887	TRUE	0.1803	TRUE	No	FALSE
21637	Tcrg-V3	34640	0.0805	FALSE	-0.4341	TRUE	0.1724	TRUE	No	FALSE
21638	Tcrg-V4	42759	-0.1221	FALSE	-0.4436	TRUE	-0.0048	TRUE	No	FALSE
21647	Tcte3	25366	0.3489	TRUE	-0.3274	TRUE	-0.0884	TRUE	No	FALSE
21652	Phf1	14035	-0.5987	TRUE	0.1876	FALSE	0.0072	FALSE	Yes	FALSE
21672	Prdx2	9165	0.3138	TRUE	0.0254	FALSE	-0.3291	FALSE	No	FALSE
21677	Tead2	13118	-0.2675	TRUE	-0.1556	FALSE	-0.0717	FALSE	No	FALSE
21682	Tec	9545	-0.271	TRUE	0.3926	TRUE	0.2506	TRUE	No	FALSE
21685	Tef	35290	-0.0994	FALSE	-0.4215	TRUE	0.1234	TRUE	Yes	FALSE
21755	Tesp1	33195	0.0142	FALSE	-0.2944	TRUE	-0.078	TRUE	Yes	FALSE
21767	Tex264	37517	-0.1368	FALSE	0.2813	TRUE	-0.0357	TRUE	No	FALSE
21769	Tex27	14891	-0.3296	TRUE	0.1645	FALSE	0.4664	FALSE	No	FALSE
21771	Cirh1a	11074	0.3986	TRUE	-0.189	FALSE	-0.1985	FALSE	No	FALSE
21781	Tfdp1	40480	0.2738	TRUE	-0.0745	FALSE	-0.1899	FALSE	No	FALSE
21784	Tff1	38209	-0.095	FALSE	0.4092	TRUE	0.483	TRUE	No	FALSE
21787	Tfg	18360	0.1708	FALSE	-0.2989	TRUE	-0.0002	TRUE	No	FALSE
21807	Tsc22d1	11789	-0.4645	TRUE	0.2063	FALSE	0.6966	FALSE	No	FALSE
21809	Tgfb3	41071	-0.0273	FALSE	0.4009	TRUE	-0.0894	TRUE	Yes	FALSE
21810	Tgfbi	1504	-0.3064	TRUE	-0.0355	FALSE	0.3053	FALSE	No	FALSE
21812	Tgfbr1	15887	-0.2642	TRUE	0.2356	FALSE	-0.3429	FALSE	Yes	TRUE
21813	Tgfbr2	21640	-0.1722	FALSE	-0.298	TRUE	0.2941	TRUE	Yes	FALSE
21814	Tgfbr3	7472	-0.2004	FALSE	0.4052	TRUE	0.1735	TRUE	Yes	FALSE
21815	Tgif	11352	-0.0436	FALSE	0.1108	FALSE	-0.409	FALSE	Yes	TRUE
21821	Ttc10	1962	-0.0042	FALSE	0.0338	FALSE	-0.5302	FALSE	Yes	TRUE
21824	Thbd	406	-0.0777	FALSE	-0.3703	TRUE	0.1117	TRUE	No	FALSE
21838	Thy1	28264	-0.0763	FALSE	0.3274	TRUE	-0.2717	TRUE	No	FALSE
21844	Tiam1	26678	-0.0026	FALSE	-0.0645	FALSE	-0.4441	FALSE	Yes	TRUE
21846	Tie1	33067	0.0073	FALSE	-0.3286	TRUE	0.0181	TRUE	No	FALSE
21853	Timeless	13583	0.3694	TRUE	0.0459	FALSE	-0.1355	FALSE	No	FALSE
21857	Timp1	41141	-0.3064	TRUE	-0.1833	FALSE	0.0809	FALSE	No	FALSE
21859	Timp3	37833	-0.4216	TRUE	-0.2218	FALSE	-0.2725	FALSE	Yes	TRUE
21872	Tjp1	41991	-0.5043	TRUE	-0.1537	FALSE	0.2078	FALSE	No	FALSE
21881	Tkt	10474	0.3237	TRUE	-0.2451	FALSE	0.0739	FALSE	Yes	FALSE
21897	Tlr1	30824	-0.2552	FALSE	-0.3709	TRUE	-0.1575	TRUE	No	FALSE
21917	Tmpo	28730	-0.0435	FALSE	0.3686	TRUE	-0.2283	TRUE	No	FALSE
21922	Clec3b	10708	-0.047	FALSE	-0.3254	TRUE	0.0743	TRUE	No	FALSE
21923	Tnc	25372	-0.5839	TRUE	-0.1628	FALSE	-0.0137	FALSE	Yes	FALSE
21927	Tnfaip1	25565	-0.0808	FALSE	0.1072	FALSE	-0.5597	FALSE	Yes	TRUE
21929	Tnfaip3	33329	-0.2699	TRUE	0.3766	TRUE	-0.0386	TRUE	Yes	FALSE
21930	Tnfaip6	28217	-0.2977	TRUE	-0.1728	FALSE	0.1384	FALSE	No	FALSE
21934	Tnfrsf11a	19282	-0.3956	TRUE	-0.0322	FALSE	-0.0461	FALSE	No	FALSE
21935	Tnfrsf17	12277	-0.3383	TRUE	-0.0176	FALSE	0.0401	FALSE	No	FALSE
21936	Tnfrsf18	38250	-0.3461	TRUE	0.249	FALSE	0.5837	FALSE	No	FALSE
21939	Cd40	43112	-1.0058	TRUE	-0.0206	FALSE	0.0634	FALSE	No	FALSE
21941	Tnfrsf8	24500	0.0704	FALSE	-0.2935	TRUE	-0.2779	TRUE	No	FALSE
21942	Tnfrsf9	14326	-0.5394	TRUE	0.2262	FALSE	0.2851	FALSE	No	FALSE
21946	Pglyrp1	10111	-0.1058	FALSE	-0.2959	TRUE	0.3493	TRUE	No	FALSE
21948	Tnfsf7	41165	-0.4631	TRUE	-0.1447	FALSE	-0.2142	FALSE	No	FALSE
21949	Tnfsf8	31262	-0.2768	TRUE	0.0293	FALSE	0.1486	FALSE	No	FALSE
21952	Tnni1	11151	0.0751	FALSE	-0.435	TRUE	0.2396	TRUE	No	FALSE
21953	Tnni2	26662	-0.308	TRUE	0.0882	FALSE	0.3557	FALSE	No	FALSE
21955	Tnnt1	17350	0.1918	FALSE	-0.5426	TRUE	0.1087	TRUE	No	FALSE
21959	Tnp2	16620	0.0833	FALSE	0.5486	TRUE	0.1585	TRUE	No	FALSE
21961	Tns1	14224	-0.2871	TRUE	-0.0087	FALSE	-0.3875	FALSE	No	FALSE
21981	Ppp1r13b	15232	-0.3694	TRUE	-0.1453	FALSE	0.092	FALSE	Yes	FALSE
21985	Tpd52	28435	-0.349	TRUE	-0.0832	FALSE	0.1247	FALSE	No	FALSE
21990	Tph1	7314	-0.3343	TRUE	0.1277	FALSE	0.091	FALSE	No	FALSE
21991	Tpi1	7799	0.4905	TRUE	-0.0151	FALSE	0.2006	FALSE	No	FALSE
22029	Traf1	2471	-0.6062	TRUE	0.4371	TRUE	0.1918	TRUE	No	FALSE
22034	Traf6	31762	0.0514	FALSE	-0.3229	TRUE	-0.2283	TRUE	No	FALSE
22040	Trex1	42400	-0.3203	TRUE	0.0215	FALSE	-0.1404	FALSE	No	FALSE
22041	Trf	15501	0.0677	FALSE	-0.4131	TRUE	0.3189	TRUE	No	FALSE
22042	Tfrc	34286	0.4901	TRUE	-0.0842	FALSE	-0.2232	FALSE	Yes	TRUE
22051	Trip6	41923	-0.2651	TRUE	-0.22	FALSE	-0.0911	FALSE	No	FALSE
22059	Trp53	11033	0.2868	TRUE	0.0733	FALSE	-0.116	FALSE	No	FALSE
22061	Trp63	2962	-0.7949	TRUE	0.311	TRUE	-0.0126	TRUE	Yes	FALSE
22072	Prss2	3993	-0.3115	TRUE	-0.3106	TRUE	-0.2782	TRUE	No	FALSE
22074	Try4	6810	-0.0904	FALSE	-0.3501	TRUE	-0.2815	TRUE	No	FALSE
22088	Tsg101	1799	-0.1204	FALSE	0.1701	FALSE	-0.2323	FALSE	Yes	TRUE
22110	Tspyl1	43602	-0.2071	FALSE	0.2912	TRUE	0.3103	TRUE	No	FALSE
22117	Tst	43637	-0.266	TRUE	0.2769	FALSE	0.6592	FALSE	No	FALSE
22142	Tuba1	30590	-0.1768	FALSE	0.5127	TRUE	0.0899	TRUE	No	FALSE
22145	Tuba4	10218	0.116	FALSE	-0.54	TRUE	-0.3184	TRUE	No	FALSE
22152	Tubb3	20813	0.1176	FALSE	-0.324	TRUE	-0.6835	TRUE	No	FALSE
22156	Tuft1	27865	-0.1615	FALSE	0.551	TRUE	0.0373	TRUE	No	FALSE
22158	Tulp3	28791	-0.1835	FALSE	0.2893	TRUE	-0.4052	TRUE	No	FALSE
22163	Tnfrsf4	31556	-1.1013	TRUE	-0.0242	FALSE	-0.234	FALSE	No	FALSE
22165	Txk	22258	-0.1958	FALSE	0.5289	TRUE	-0.0643	TRUE	No	FALSE
22169	Tyki	26464	-0.0975	FALSE	-0.3117	TRUE	0.1642	TRUE	Yes	FALSE
22210	Ube2b	34095	-0.3623	TRUE	0.1948	FALSE	0.1325	FALSE	No	FALSE
22223	Uchl1	19944	-0.1497	FALSE	-0.2703	FALSE	-0.27	FALSE	Yes	TRUE
22224	Usp10	9352	0.301	TRUE	-0.14	FALSE	-0.8224	FALSE	No	FALSE
22228	Ucp2	43063	0.0251	FALSE	-0.4175	TRUE	0.112	TRUE	Yes	FALSE
22232	Slc35a2	32969	-0.2385	FALSE	0.309	TRUE	0.1919	TRUE	Yes	FALSE
22235	Ugdh	23570	-0.1118	FALSE	0.0702	FALSE	-0.3676	FALSE	Yes	TRUE
22240	Dpysl3	22697	-0.3608	TRUE	-0.1201	FALSE	0.1849	FALSE	No	FALSE
22248	Unc119	34518	0.1468	FALSE	-0.4376	TRUE	-0.0674	TRUE	No	FALSE
22253	Unc5c	8120	-0.4404	TRUE	0.2962	TRUE	0.0763	TRUE	Yes	FALSE
22256	Ung	30802	0.4393	TRUE	-0.2343	FALSE	-0.052	FALSE	No	FALSE
22259	Nr1h3	37560	-0.116	FALSE	-0.2817	TRUE	0.076	TRUE	No	FALSE
22278	Usf1	24710	-0.0568	FALSE	-0.4079	TRUE	-0.3226	TRUE	No	FALSE
22282	Usf2	4617	-0.2032	FALSE	0.3131	TRUE	0.1869	TRUE	Yes	FALSE
22284	Usp9x	13430	-0.036	FALSE	-0.356	TRUE	-0.1658	TRUE	Yes	FALSE
22286	Utf1	18654	0.3779	TRUE	-0.2924	TRUE	0.0319	TRUE	No	FALSE
22289	Utx	30611	-0.2473	FALSE	0.5867	TRUE	0.284	TRUE	Yes	FALSE
22290	Uty	3810	-0.0504	FALSE	-0.3229	TRUE	0.0012	TRUE	No	FALSE
22317	Vamp1	11467	-0.3015	TRUE	0.2445	FALSE	-0.1838	FALSE	Yes	FALSE
22321	Vars2	34069	0.3551	TRUE	-0.5037	TRUE	-0.1412	TRUE	No	FALSE
22329	Vcam1	7595	-0.2933	TRUE	-0.189	FALSE	-0.0726	FALSE	No	FALSE
22330	Vcl	1187	-0.3223	TRUE	-0.0639	FALSE	-0.3244	FALSE	Yes	TRUE
22335	Vdac3	43573	0.1577	FALSE	-0.3442	TRUE	0.0902	TRUE	No	FALSE
22344	Vezf1	28700	0.2577	FALSE	-0.6702	TRUE	-0.3076	TRUE	Yes	TRUE
22346	Vhlh	33142	-0.2747	TRUE	-0.0161	FALSE	-0.2623	FALSE	Yes	TRUE
22349	Vil1	26398	-0.3098	TRUE	0.099	FALSE	0.0567	FALSE	No	FALSE
22362	Vpreb1	26632	-0.4189	TRUE	0.1325	FALSE	0.0001	FALSE	No	FALSE
22371	Vwf	14294	-0.0482	FALSE	-0.5479	TRUE	-0.0326	TRUE	No	FALSE
22375	Wars	4859	0.1775	FALSE	-0.3304	TRUE	-0.0708	TRUE	No	FALSE
22393	Wfs1	19451	0.04	FALSE	-0.1359	FALSE	-0.4223	FALSE	Yes	TRUE
22401	Wig1	25903	0.0496	FALSE	0.1961	FALSE	-0.3938	FALSE	Yes	TRUE
22409	Wnt10a	7647	-0.2688	TRUE	0.1753	FALSE	0.2063	FALSE	No	FALSE
22417	Wnt4	36735	-0.6405	TRUE	-0.0372	FALSE	0.0765	FALSE	No	FALSE
22419	Wnt5b	5254	-0.001	FALSE	0.0075	FALSE	-0.5736	FALSE	Yes	TRUE
22436	Xdh	22481	0.0443	FALSE	0.4058	TRUE	0.3044	TRUE	No	FALSE
22526	Xmr	10840	-0.114	FALSE	-0.2793	TRUE	0.1843	TRUE	No	FALSE
22591	Xpc	34750	0.0468	FALSE	-0.2026	FALSE	-0.6331	FALSE	Yes	TRUE
22601	Yap1	38679	-0.4943	TRUE	-0.0813	FALSE	-0.0583	FALSE	Yes	FALSE
22612	Yes1	1857	-0.1922	FALSE	0.3563	TRUE	0.358	TRUE	Yes	FALSE
22626	Slc23a3	22126	-0.3824	TRUE	0.2241	FALSE	-0.0355	FALSE	No	FALSE
22644	Rnf103	16842	-0.3152	TRUE	0.1138	FALSE	0.2669	FALSE	Yes	FALSE
22666	Zfp161	11016	-0.1187	FALSE	0.304	TRUE	-0.0594	TRUE	Yes	FALSE
22678	Zfp2	23339	-0.3322	TRUE	0.2157	FALSE	0.0352	FALSE	No	FALSE
22685	Zfp239	607	0.4566	TRUE	-0.136	FALSE	0.0967	FALSE	No	FALSE
22695	Zfp36	31163	-0.2825	TRUE	0.4948	TRUE	0.4212	TRUE	Yes	FALSE
22696	Zfp37	25573	-0.2949	TRUE	-0.0027	FALSE	-0.0604	FALSE	No	FALSE
22700	Zfp40	22382	-0.2127	FALSE	0.3657	TRUE	0.5008	TRUE	No	FALSE
22709	Zfp51	27558	-0.1899	FALSE	0.3383	TRUE	0.3499	TRUE	No	FALSE
22710	Zfp52	6303	-0.0052	FALSE	0.2909	TRUE	0.4014	TRUE	No	FALSE
22720	Zfp62	43548	-0.1488	FALSE	0.4105	TRUE	0.034	TRUE	Yes	FALSE
22759	Zfp97	15995	-0.2698	TRUE	0.0053	FALSE	0.0907	FALSE	Yes	FALSE
22775	Zik1	41770	0.045	FALSE	0.3452	TRUE	0.0077	TRUE	Yes	FALSE
22780	Zfpn1a3	3757	-0.1328	FALSE	0.4779	TRUE	0.2759	TRUE	No	FALSE
22785	Slc30a4	30148	-0.0807	FALSE	0.5793	TRUE	-0.2206	TRUE	Yes	TRUE
22791	Dnajc2	3303	0.2987	TRUE	-0.2958	TRUE	-0.2527	TRUE	Yes	TRUE
23792	Adam23	28541	-0.3742	TRUE	0.2966	TRUE	0.2884	TRUE	Yes	FALSE
23794	Adamts5	32683	0.1031	FALSE	-0.4282	TRUE	0.1249	TRUE	Yes	FALSE
23797	Akt3	21925	-0.2855	TRUE	0.1096	FALSE	0.723	FALSE	Yes	FALSE
23808	Ash2l	13438	0.3438	TRUE	-0.0624	FALSE	-0.0142	FALSE	No	FALSE
23837	Cfdp1	10451	0.1237	FALSE	-0.3312	TRUE	-0.0472	TRUE	No	FALSE
23844	Clca3	37857	-0.3494	TRUE	0.2086	FALSE	-0.2436	FALSE	No	FALSE
23849	Klf6	40492	-0.4542	TRUE	0.2311	FALSE	0.0255	FALSE	Yes	FALSE
23853	Def6	25637	-0.0839	FALSE	-0.3075	TRUE	0.0998	TRUE	No	FALSE
23855	Defcr17	3596	-0.374	TRUE	0.0628	FALSE	-0.2139	FALSE	No	FALSE
23856	Dido1	3855	-0.1756	FALSE	0.3522	TRUE	-0.011	TRUE	Yes	FALSE
23871	Ets1	41947	-0.0376	FALSE	0.3373	TRUE	0.1965	TRUE	No	FALSE
23872	Ets2	26946	-0.2777	TRUE	0.3812	TRUE	-0.1532	TRUE	No	FALSE
23873	Faim	4946	0.3047	TRUE	-0.1653	FALSE	0.2215	FALSE	No	FALSE
23876	Fbln5	35913	-0.063	FALSE	-0.335	TRUE	-0.0877	TRUE	No	FALSE
23881	E430034L04Rik	34621	0.0531	FALSE	-0.0075	FALSE	-0.3367	FALSE	Yes	TRUE
23887	Ggtla1	26342	-0.4238	TRUE	-0.1382	FALSE	-0.3049	FALSE	No	FALSE
23894	Gtf2h2	2304	0.1556	FALSE	-0.353	TRUE	-0.2446	TRUE	Yes	TRUE
23908		29402	-0.1159	FALSE	0.3672	TRUE	-0.0013	TRUE	Yes	FALSE
23917	Impdh1	44099	0.0105	FALSE	-0.1562	FALSE	-0.4636	FALSE	Yes	TRUE
23919	Insl5	21110	-0.5165	TRUE	0.3843	TRUE	0.2806	TRUE	Yes	FALSE
23945	Mgll	36475	-0.3221	TRUE	-0.2488	FALSE	-0.2407	FALSE	Yes	TRUE
23947	Mid2	37199	-0.5553	TRUE	-0.1299	FALSE	0.1565	FALSE	Yes	FALSE
23955	Nek4	14923	0.202	FALSE	-0.3046	TRUE	0.0073	TRUE	No	FALSE
23956	Neu2	6918	-0.4573	TRUE	-0.1585	FALSE	0.0799	FALSE	No	FALSE
23957	Nr0b2	20426	0.0357	FALSE	-0.2916	TRUE	0.1871	TRUE	No	FALSE
23958	Nr2e3	26941	-0.0975	FALSE	0.4007	TRUE	0.073	TRUE	Yes	FALSE
23960	Oas1g	2959	-0.2944	TRUE	-0.1201	FALSE	0.1892	FALSE	No	FALSE
23961	Oas1b	17579	-0.3332	TRUE	-0.1001	FALSE	0.1789	FALSE	No	FALSE
23962	Oasl2	30916	-0.5255	TRUE	-0.0426	FALSE	-0.3514	FALSE	No	FALSE
23969	Pacsin1	1264	-0.1212	FALSE	0.4901	TRUE	0.4077	TRUE	No	FALSE
23980	Pbp	28421	0.5021	TRUE	-0.1809	FALSE	0.1378	FALSE	No	FALSE
23984	Pde10a	16643	0.0058	FALSE	0.1683	FALSE	-0.2246	FALSE	Yes	TRUE
23993	Klk7	30932	-0.4713	TRUE	0.2947	TRUE	-0.1013	TRUE	No	FALSE
23999	Ptk9l	28324	-0.0967	FALSE	0.286	TRUE	0.1272	TRUE	No	FALSE
24015	Abce1	26602	0.4385	TRUE	0.0734	FALSE	0.0201	FALSE	No	FALSE
24017	Rnf13	4262	-0.3193	TRUE	0.3901	TRUE	0.0732	TRUE	Yes	FALSE
24018		14507	-0.1363	FALSE	0.364	TRUE	-0.0212	TRUE	No	FALSE
24047	Ccl19	33208	-0.5172	TRUE	0.3626	TRUE	-0.0858	TRUE	No	FALSE
24059	Slco2a1	5700	-0.3736	TRUE	-0.1443	FALSE	0.0081	FALSE	No	FALSE
24064	Spry2	22078	-0.0657	FALSE	0.4938	TRUE	0.3171	TRUE	No	FALSE
24066	Spry4	13216	0.0396	FALSE	-0.1957	FALSE	-0.2296	FALSE	Yes	TRUE
24071	Synj2bp	17728	-0.2169	FALSE	0.3635	TRUE	0.1019	TRUE	Yes	FALSE
24074	Taf7	29316	-0.0582	FALSE	0.303	TRUE	0.0085	TRUE	No	FALSE
24083	Gtlf3b	6746	-0.3119	TRUE	-0.0346	FALSE	0.1031	FALSE	No	FALSE
24099	Tnfsf13b	36732	-0.1287	FALSE	-0.287	TRUE	0.1474	TRUE	No	FALSE
24110	Usp18	37015	-0.2786	TRUE	0.106	FALSE	-0.1276	FALSE	Yes	FALSE
24113	Vax2	29706	0.075	FALSE	0.3358	TRUE	0.3113	TRUE	No	FALSE
24132		8581	-0.0632	FALSE	0.2873	TRUE	0.1913	TRUE	Yes	FALSE
26357	Abcg2	28087	-0.2957	TRUE	0.0267	FALSE	0.0254	FALSE	Yes	FALSE
26360	Angptl2	28726	0.0073	FALSE	0.1402	FALSE	-0.364	FALSE	Yes	TRUE
26362	Axl	10139	-0.2433	FALSE	-0.296	TRUE	-0.2942	TRUE	No	FALSE
26364	Cd97	13469	-0.2896	TRUE	0.3529	TRUE	0.4394	TRUE	No	FALSE
26366	Ceacam10	15011	-0.2914	TRUE	-0.1022	FALSE	0.031	FALSE	No	FALSE
26370	Cetn2	28592	0.2391	FALSE	-0.2894	TRUE	-0.0625	TRUE	No	FALSE
26382	Fgd2	3565	-0.2998	TRUE	-0.1567	FALSE	0.1876	FALSE	No	FALSE
26388	Ifi202b	39292	-0.5383	TRUE	-0.0137	FALSE	-0.207	FALSE	No	FALSE
26399	Map2k6	34914	-0.0796	FALSE	0.335	TRUE	0.1587	TRUE	No	FALSE
26410	Map3k8	41928	-0.3023	TRUE	-0.054	FALSE	0.4771	FALSE	Yes	FALSE
26412	Map4k2	33310	-0.3559	TRUE	0.3293	TRUE	0.0086	TRUE	No	FALSE
26414	Mapk10	42947	-0.03	FALSE	0.3731	TRUE	0.004	TRUE	Yes	FALSE
26416	Mapk14	9831	-0.1129	FALSE	-0.0485	FALSE	-0.2407	FALSE	Yes	TRUE
26432	Plod2	5776	-0.2543	FALSE	0.291	TRUE	-0.0961	TRUE	Yes	FALSE
26436	Psg16	4774	-0.0108	FALSE	-0.3635	TRUE	0.4302	TRUE	No	FALSE
26439	Psg19	26223	-0.2738	TRUE	-0.0165	FALSE	0.1023	FALSE	No	FALSE
26448	Rage	27632	-0.2726	TRUE	-0.0785	FALSE	-0.2088	FALSE	No	FALSE
26464	Vnn3	39397	-0.4047	TRUE	0.0287	FALSE	-0.1471	FALSE	No	FALSE
26466	Zfp260	666	-0.085	FALSE	0.2919	TRUE	0.1134	TRUE	Yes	FALSE
26558	Homer3	13209	-0.0871	FALSE	0.1707	FALSE	-0.3117	FALSE	Yes	TRUE
26559	Hunk	4007	0.0628	FALSE	-0.474	TRUE	-0.5509	TRUE	No	FALSE
26563	Ror1	29732	-0.3613	TRUE	0.0162	FALSE	0.0918	FALSE	No	FALSE
26564	Ror2	13155	0.0107	FALSE	-0.3219	TRUE	-0.3148	TRUE	No	FALSE
26568	Slc27a3	14381	-0.3613	TRUE	0.1782	FALSE	-0.0622	FALSE	No	FALSE
26570	Slc7a11	13714	-0.1534	FALSE	0.4089	TRUE	0.1785	TRUE	Yes	FALSE
26754	Cops5	18180	0.355	TRUE	0.0445	FALSE	-0.031	FALSE	No	FALSE
26875	Pclo	20269	-0.8856	TRUE	0.0298	FALSE	-0.0106	FALSE	Yes	FALSE
26879	B3galt3	11746	-0.2187	FALSE	-0.2885	TRUE	-0.0094	TRUE	No	FALSE
26886	Cenph	32380	0.3831	TRUE	-0.0777	FALSE	0.0042	FALSE	No	FALSE
26891	Cops4	29241	0.1471	FALSE	-0.4178	TRUE	-0.1162	TRUE	No	FALSE
26897	Acot1	19146	-0.0602	FALSE	-0.2791	TRUE	-0.4082	TRUE	No	FALSE
26903	Dysf	3854	-0.2754	TRUE	0.1653	FALSE	-0.0512	FALSE	No	FALSE
26908	Eif2s3y	10484	-0.0193	FALSE	-0.447	TRUE	-0.1026	TRUE	No	FALSE
26909	Exo1	40253	0.3164	TRUE	0.0514	FALSE	0.0528	FALSE	No	FALSE
26922	Mecr	37920	0.3123	TRUE	-0.2646	FALSE	-0.1568	FALSE	No	FALSE
26926	Pdcd8	29146	0.05	FALSE	-0.204	FALSE	-0.3822	FALSE	Yes	TRUE
26930	MGI:1349458	23068	-0.2667	TRUE	-0.2832	TRUE	-0.1256	TRUE	No	FALSE
26931	Ppp2r5c	28365	-0.0233	FALSE	-0.1112	FALSE	-0.4326	FALSE	Yes	TRUE
26932	Ppp2r5e	3725	0.0625	FALSE	-0.1939	FALSE	-0.3753	FALSE	Yes	TRUE
26965	Cul1	18930	0.189	FALSE	-0.4349	TRUE	-0.0416	TRUE	No	FALSE
26972	Spo11	9847	-0.3422	TRUE	0.4517	TRUE	-0.0562	TRUE	No	FALSE
27053	Asns	28807	0.2443	FALSE	-0.4044	TRUE	-0.287	TRUE	No	FALSE
27055	Fkbp9	18442	-0.2882	TRUE	-0.3857	TRUE	0.06	TRUE	No	FALSE
27056	Irf5	24284	-0.4117	TRUE	0.0515	FALSE	0.4427	FALSE	No	FALSE
27059	Sh3d19	19806	-0.2697	TRUE	-0.1832	FALSE	0.4182	FALSE	Yes	FALSE
27062	Cadps	28535	-0.8694	TRUE	0.2394	FALSE	-0.2047	FALSE	Yes	FALSE
27083	Xlr4b	32146	-0.0831	FALSE	0.4672	TRUE	0.0461	TRUE	No	FALSE
27205	Podxl	39761	-0.0581	FALSE	-0.3242	TRUE	-0.1405	TRUE	Yes	FALSE
27218	Slamf1	10846	-0.3201	TRUE	0.3751	TRUE	0.2804	TRUE	Yes	FALSE
27260	Plek2	43170	-0.7277	TRUE	0.075	FALSE	-0.0432	FALSE	No	FALSE
27261	Dok3	44104	-0.157	FALSE	-0.5002	TRUE	-0.0061	TRUE	No	FALSE
27273	Pdk4	23752	-0.1033	FALSE	-0.373	TRUE	-0.0498	TRUE	Yes	FALSE
27275	Nufip1	30760	0.3468	TRUE	-0.214	FALSE	-0.1932	FALSE	Yes	FALSE
27276	Plekhb1	17747	-1.0877	TRUE	-0.1341	FALSE	0.0273	FALSE	No	FALSE
27280	Phlda3	37690	-0.3724	TRUE	0.0998	FALSE	-0.1804	FALSE	Yes	FALSE
27356	Insl6	29714	-0.2864	TRUE	-0.2219	FALSE	0.0411	FALSE	No	FALSE
27359	Sytl4	19398	-0.3644	TRUE	-0.0668	FALSE	0.0964	FALSE	Yes	FALSE
27374	Skb1	13738	0.4355	TRUE	-0.0029	FALSE	-0.0932	FALSE	No	FALSE
27376	Slc25a10	4175	0.1057	FALSE	-0.3325	TRUE	-0.0811	TRUE	Yes	FALSE
27384	Akr1c13	36790	-0.2648	TRUE	-0.0784	FALSE	0.1745	FALSE	No	FALSE
27398	Mrpl2	6061	0.4195	TRUE	-0.1697	FALSE	-0.3329	FALSE	No	FALSE
27399	Ihpk1	19442	-0.3393	TRUE	0.0971	FALSE	-0.0418	FALSE	Yes	FALSE
27405	Abcg3	12685	-0.5615	TRUE	-0.1992	FALSE	0.2143	FALSE	No	FALSE
27410	Abca3	4677	-0.1653	FALSE	0.5327	TRUE	0.0908	TRUE	No	FALSE
27416	Abcc5	3169	-0.0748	FALSE	0.4856	TRUE	-0.0719	TRUE	Yes	FALSE
27418	Mkln1	2392	-0.0633	FALSE	0.2926	TRUE	0.0875	TRUE	No	FALSE
27494	Amot	25871	-0.4031	TRUE	0.2164	FALSE	0.2155	FALSE	Yes	FALSE
27528	D0H4S114	2226	-0.3762	TRUE	0.2182	FALSE	-0.105	FALSE	No	FALSE
27801	Zdhhc8	23158	-0.0815	FALSE	0.0671	FALSE	-0.2282	FALSE	Yes	TRUE
27883	D16H22S680E	35642	-0.2994	TRUE	0.0919	FALSE	0.2648	FALSE	No	FALSE
27966	Rnu3ip2	6274	0.3804	TRUE	-0.144	FALSE	-0.1862	FALSE	No	FALSE
27973	Vkorc1	20322	0.0158	FALSE	-0.3415	TRUE	0.1121	TRUE	No	FALSE
27979	Eif3s9	20445	0.4774	TRUE	-0.1524	FALSE	-0.2713	FALSE	No	FALSE
27998	Exosc5	13741	0.4797	TRUE	-0.1207	FALSE	0.0756	FALSE	No	FALSE
28000	Prp19	30714	0.3026	TRUE	-0.339	TRUE	-0.0405	TRUE	No	FALSE
28006	D6Wsu116e	10906	-0.0676	FALSE	-0.2867	TRUE	-0.2038	TRUE	No	FALSE
28015	Grinl1a	21223	-0.0733	FALSE	-0.2805	TRUE	0.0085	TRUE	Yes	FALSE
28075	D15Wsu75e	32403	0.0421	FALSE	0.1906	FALSE	-0.4223	FALSE	Yes	TRUE
28105	Trim36	21639	0.1909	FALSE	-0.3124	TRUE	0.1104	TRUE	No	FALSE
28185	Tomm70a	11841	0.4201	TRUE	-0.1569	FALSE	-0.1958	FALSE	No	FALSE
28200	Dhrs4	6498	-0.1528	FALSE	0.2891	TRUE	-0.0264	TRUE	No	FALSE
28240	Trpm2	43567	-0.3126	TRUE	-0.1874	FALSE	-0.0523	FALSE	Yes	FALSE
29809	Rabgap1l	18950	-0.2529	FALSE	0.5162	TRUE	0.0628	TRUE	Yes	FALSE
29810	Bag3	30718	-0.037	FALSE	-0.3043	TRUE	0.0584	TRUE	Yes	FALSE
29815	Bcar3	34296	-0.3156	TRUE	-0.1709	FALSE	0.3329	FALSE	No	FALSE
29817	Igfbp7	40769	0.0578	FALSE	-0.3759	TRUE	-0.0033	TRUE	Yes	FALSE
29819	Stau2	16916	-0.3317	TRUE	-0.0664	FALSE	-0.2266	FALSE	Yes	TRUE
29876	Clic4	382	-0.1118	FALSE	0.0978	FALSE	-0.2502	FALSE	Yes	TRUE
29877	Hdgfrp3	19495	-0.0334	FALSE	-0.0711	FALSE	-0.3688	FALSE	Yes	TRUE
30052	Pcsk1n	13068	-0.0863	FALSE	0.3473	TRUE	-0.1018	TRUE	No	FALSE
30056	Timm9	22506	0.4584	TRUE	-0.0037	FALSE	-0.0732	FALSE	No	FALSE
30058	Timm8a	15540	0.4409	TRUE	-0.0855	FALSE	0.019	FALSE	No	FALSE
30785	Cttnbp2	36347	-0.3598	TRUE	-0.1736	FALSE	0.0533	FALSE	Yes	FALSE
30794	Pdlim4	18002	-0.1882	FALSE	0.4249	TRUE	-0.0821	TRUE	No	FALSE
30795	Fkbp3	27310	0.3308	TRUE	-0.2474	FALSE	-0.1602	FALSE	No	FALSE
30877	Gnl3	29991	0.3434	TRUE	-0.189	FALSE	-0.1087	FALSE	No	FALSE
30925	Slamf6	12457	0.0574	FALSE	-0.3803	TRUE	0.2741	TRUE	No	FALSE
30926	Txnl2	10706	0.3703	TRUE	-0.17	FALSE	-0.3791	FALSE	No	FALSE
30928	Zfp238	35646	-0.3539	TRUE	0.2631	FALSE	0.1047	FALSE	Yes	FALSE
30936	Tscot	43736	-1.1891	TRUE	0.579	TRUE	-0.0163	TRUE	Yes	FALSE
30940	Usp25	14501	-0.3037	TRUE	0.2555	FALSE	0.096	FALSE	No	FALSE
30951	Cbx8	3194	-0.2689	TRUE	0.1593	FALSE	0.4764	FALSE	No	FALSE
30953	Schip1	6513	-0.5833	TRUE	0.2018	FALSE	0.1094	FALSE	No	FALSE
30954	MGI:1353606	17215	0.2692	TRUE	-0.3698	TRUE	-0.1891	TRUE	No	FALSE
30960	Vapa	31493	0.0371	FALSE	0.3595	TRUE	0.1851	TRUE	Yes	FALSE
50492	Thop1	19293	0.3404	TRUE	-0.3073	TRUE	-0.2104	TRUE	No	FALSE
50498	Ebi3	31243	-0.5765	TRUE	-0.1352	FALSE	0.0131	FALSE	No	FALSE
50525	Spag6	19856	0.0079	FALSE	-0.3533	TRUE	-0.0927	TRUE	No	FALSE
50529	Mrps7	34115	0.2865	TRUE	-0.2734	FALSE	-0.2085	FALSE	No	FALSE
50701	F430011M15Rik	1285	-0.0318	FALSE	-0.3568	TRUE	0.3123	TRUE	No	FALSE
50706	Postn	19205	-0.2759	TRUE	0.2972	TRUE	-0.0505	TRUE	Yes	FALSE
50708	Hist1h1c	9732	-0.2499	FALSE	0.4438	TRUE	0.2835	TRUE	No	FALSE
50709	Hist1h1e	15682	0.0216	FALSE	0.5598	TRUE	0.3676	TRUE	Yes	FALSE
50723	Icosl	26250	-0.3674	TRUE	-0.2537	FALSE	0.0729	FALSE	No	FALSE
50724	2310079P12Rik	25407	-0.0381	FALSE	-0.0089	FALSE	-0.2969	FALSE	Yes	TRUE
50754	Fbxw7	29658	-0.2289	FALSE	0.3228	TRUE	-0.0353	TRUE	No	FALSE
50757	Fbxw14	7387	0.2662	TRUE	-0.1362	FALSE	0.1568	FALSE	No	FALSE
50759	Fbxo16	717	-0.0202	FALSE	-0.2847	TRUE	-0.046	TRUE	No	FALSE
50760	Fbxo17	23075	0.2948	TRUE	-0.0737	FALSE	-0.0734	FALSE	No	FALSE
50766	Crim1	14639	-0.3083	TRUE	0.2952	TRUE	-0.1459	TRUE	No	FALSE
50770	Atp11a	24520	-0.159	FALSE	0.3119	TRUE	-0.102	TRUE	Yes	FALSE
50775	Krtap5-4	38304	0.3861	TRUE	-0.2114	FALSE	0.0251	FALSE	No	FALSE
50776	Polg2	24215	0.0112	FALSE	-0.5345	TRUE	-0.1029	TRUE	No	FALSE
50778	Rgs1	766	-0.3623	TRUE	0.1374	FALSE	-0.0499	FALSE	No	FALSE
50789	Fbxl3	19286	-0.2221	FALSE	0.3668	TRUE	-0.022	TRUE	Yes	FALSE
50794	Klf13	29308	-0.1458	FALSE	0.4452	TRUE	0.1745	TRUE	No	FALSE
50799	Slc25a13	30627	-0.0579	FALSE	-0.4332	TRUE	-0.5681	TRUE	Yes	TRUE
50873	Park2	9067	-0.3436	TRUE	-0.2828	TRUE	0.112	TRUE	Yes	FALSE
50876	Tmod2	17633	0.0613	FALSE	0.3425	TRUE	0.1504	TRUE	Yes	FALSE
50905	Il17rb	1821	0.1028	FALSE	-0.4733	TRUE	0.0532	TRUE	No	FALSE
50908	C1s	17622	-0.2086	FALSE	-0.3696	TRUE	0.1814	TRUE	No	FALSE
50909	C1r	33193	-0.1215	FALSE	-0.4072	TRUE	0.1578	TRUE	No	FALSE
50911	Exosc9	20937	0.3929	TRUE	-0.2103	FALSE	-0.2823	FALSE	Yes	TRUE
50913	Olig2	25384	0.3674	TRUE	-0.1698	FALSE	0.0975	FALSE	No	FALSE
50915	Grb14	39471	-0.0772	FALSE	0.4621	TRUE	0.317	TRUE	No	FALSE
50917	Galns	33701	0.2028	FALSE	-0.6044	TRUE	-0.317	TRUE	No	FALSE
50927	Nasp	29169	0.2004	FALSE	-0.0258	FALSE	-0.3426	FALSE	Yes	TRUE
50929	Il22	21779	0.0344	FALSE	0.6769	TRUE	0.1877	TRUE	No	FALSE
50933	Uchl3	28986	0.3125	TRUE	0.0528	FALSE	-0.5582	FALSE	No	FALSE
50934	Slc7a8	35250	-0.0471	FALSE	-0.3875	TRUE	-0.0524	TRUE	No	FALSE
51791	Rgs14	1081	-0.4021	TRUE	0.3641	TRUE	0.2093	TRUE	No	FALSE
51797	Ctps	23775	0.324	TRUE	0.1612	FALSE	-0.3268	FALSE	No	FALSE
51801	Ramp1	35315	-0.0901	FALSE	0.3224	TRUE	0.5674	TRUE	Yes	FALSE
51875	D2Ertd217e	40759	-0.0924	FALSE	-0.5396	TRUE	-0.0498	TRUE	No	FALSE
51885	D2Ertd435e	5191	-0.0735	FALSE	0.375	TRUE	-0.1715	TRUE	No	FALSE
51886	Fubp1	19545	-0.0432	FALSE	0.3952	TRUE	-0.1863	TRUE	Yes	FALSE
51898	D3Ertd452e	25332	-0.3046	TRUE	-0.2959	TRUE	0.134	TRUE	No	FALSE
52009		8995	0.2992	TRUE	-0.0877	FALSE	0.0559	FALSE	No	FALSE
52015	D10Ertd276e	3152	0.0237	FALSE	-0.33	TRUE	-0.0334	TRUE	No	FALSE
52020	D17Ertd488e	13156	-0.2722	TRUE	-0.0352	FALSE	-0.0519	FALSE	No	FALSE
52040	Ppp1r10	23754	-0.0142	FALSE	0.3234	TRUE	0.3834	TRUE	No	FALSE
52058	D4Ertd76e	5385	-0.0649	FALSE	0.311	TRUE	0.0182	TRUE	No	FALSE
52064	D5Ertd33e	28846	0.1734	FALSE	-0.2794	TRUE	0.0842	TRUE	No	FALSE
52065	Mfhas1	6545	0.0289	FALSE	0.3958	TRUE	0.0964	TRUE	Yes	FALSE
52072	D5Ertd77e	5941	-0.3268	TRUE	0.0328	FALSE	0.0533	FALSE	No	FALSE
52118	Pvr	5829	-0.0539	FALSE	0.3322	TRUE	-0.0865	TRUE	Yes	FALSE
52174	D4Ertd196e	21132	0.0671	FALSE	-0.3286	TRUE	-0.36	TRUE	No	FALSE
52190	D3Ertd258e	33112	0.1473	FALSE	-0.3089	TRUE	-0.2661	TRUE	No	FALSE
52202	Rbm34	27021	0.104	FALSE	0.0044	FALSE	-0.3215	FALSE	Yes	TRUE
52250	D6Ertd253e	11880	0.1236	FALSE	0.2265	FALSE	-0.2989	FALSE	Yes	TRUE
52323	Klhl7	34754	-0.219	FALSE	0.4471	TRUE	-0.2394	TRUE	No	FALSE
52331	D5Ertd593e	12800	-0.3245	TRUE	-0.0441	FALSE	0.1272	FALSE	No	FALSE
52357	D8Ertd594e	21884	-0.3392	TRUE	-0.1747	FALSE	0.124	FALSE	No	FALSE
52372		15870	-0.1303	FALSE	0.352	TRUE	0.1545	TRUE	No	FALSE
52377	Rcn3	9200	-0.0162	FALSE	-0.5269	TRUE	0.0124	TRUE	No	FALSE
52392	D1Ertd622e	41787	-0.1421	FALSE	0.3498	TRUE	-0.232	TRUE	Yes	TRUE
52393	D7Ertd677e	29204	0.4268	TRUE	-0.0944	FALSE	0.1406	FALSE	No	FALSE
52398	40067	16290	0.3883	TRUE	0.1183	FALSE	0.2248	FALSE	Yes	FALSE
52430	Echdc2	1782	-0.1116	FALSE	0.5271	TRUE	0.0266	TRUE	No	FALSE
52468	Ctdsp2	38268	-0.223	FALSE	0.343	TRUE	0.1672	TRUE	No	FALSE
52473	D11Ertd80e	10105	-0.3519	TRUE	0.1908	FALSE	-0.0382	FALSE	No	FALSE
52480	D7Ertd715e	9427	-0.2692	TRUE	-0.1656	FALSE	-0.0766	FALSE	No	FALSE
52519	D18Ertd693e	27313	0.2798	TRUE	0.1556	FALSE	-0.1135	FALSE	No	FALSE
52524	D14Ertd725e	23291	-0.3048	TRUE	0.1777	FALSE	-0.1184	FALSE	No	FALSE
52530	Nola2	22892	0.4667	TRUE	-0.0976	FALSE	-0.1635	FALSE	No	FALSE
52532	D12Ertd123e	34822	0.3827	TRUE	0.0931	FALSE	-0.0122	FALSE	No	FALSE
52552	Parp8	19123	-0.3384	TRUE	0.3274	TRUE	-0.0154	TRUE	No	FALSE
52588	Tspan14	27394	-0.321	TRUE	0.1497	FALSE	-0.0949	FALSE	No	FALSE
52589	Ncald	34889	0.1306	FALSE	0.0597	FALSE	-0.294	FALSE	Yes	TRUE
52607	D10Ertd447e	5693	-0.0492	FALSE	0.3913	TRUE	0.1202	TRUE	No	FALSE
52611	D13Ertd340e	35083	-0.0406	FALSE	0.2864	TRUE	0.2083	TRUE	No	FALSE
52612	D13Ertd332e	37685	-0.0134	FALSE	0.6475	TRUE	0.0185	TRUE	No	FALSE
52633	Nit2	23453	0.1981	FALSE	-0.3332	TRUE	-0.1468	TRUE	No	FALSE
52647	D15Ertd509e	40338	-0.4056	TRUE	0.2274	FALSE	0.1845	FALSE	No	FALSE
52668	D12Ertd647e	34639	-0.1968	FALSE	-0.3789	TRUE	0.2404	TRUE	No	FALSE
52673	D13Ertd608e	14871	-0.7232	TRUE	0.081	FALSE	0.101	FALSE	No	FALSE
52679	E2f7	32103	-0.1113	FALSE	0.657	TRUE	0.2342	TRUE	No	FALSE
52686	Mettl2	17116	0.3127	TRUE	-0.2465	FALSE	-0.3783	FALSE	Yes	TRUE
52701	D10Ertd709e	11507	-0.2764	TRUE	0.2446	FALSE	-0.0534	FALSE	No	FALSE
52708	Zfp410	35816	-0.1745	FALSE	0.2816	TRUE	0.0376	TRUE	No	FALSE
52715	D11Ertd707e	13778	0.0808	FALSE	0.3325	TRUE	0.1229	TRUE	No	FALSE
52717	D10Ertd641e	17924	-0.0809	FALSE	-0.298	TRUE	-0.1725	TRUE	No	FALSE
52721	D18Ertd734e	37631	-0.283	TRUE	0.0428	FALSE	-0.1407	FALSE	No	FALSE
52822	D5Bwg0860e	4345	-0.137	FALSE	0.0594	FALSE	-0.2302	FALSE	Yes	TRUE
52829	D4Bwg0951e	3917	-0.6916	TRUE	0.1299	FALSE	-0.0764	FALSE	Yes	FALSE
52837	Txndc13	14361	-0.0467	FALSE	-0.3342	TRUE	0.331	TRUE	Yes	FALSE
52864	Btbd12	41081	0.1056	FALSE	0.2798	TRUE	-0.0335	TRUE	Yes	FALSE
52898	D11Bwg0434e	20999	-0.2633	TRUE	0.1916	FALSE	0.3739	FALSE	No	FALSE
52906	Ahi1	2078	-0.0489	FALSE	0.0517	FALSE	-0.3346	FALSE	Yes	TRUE
53310	Dlgh3	31188	-0.2338	FALSE	0.4127	TRUE	-0.1675	TRUE	Yes	FALSE
53314	Batf	13144	0.0478	FALSE	-0.5564	TRUE	-0.1268	TRUE	No	FALSE
53318	Pdlim3	20840	-0.4189	TRUE	-0.114	FALSE	-0.0035	FALSE	No	FALSE
53324	Nptx2	9973	-0.469	TRUE	-0.0285	FALSE	-0.0803	FALSE	Yes	FALSE
53331	Stx7	40508	-0.5656	TRUE	-0.0939	FALSE	0.1871	FALSE	No	FALSE
53333	Tomm40	2132	0.3525	TRUE	-0.1695	FALSE	-0.0753	FALSE	No	FALSE
53356	Eif3s4	18737	0.3395	TRUE	-0.2886	TRUE	0.0503	TRUE	No	FALSE
53357	Pla2g6	11059	0.0212	FALSE	0.3233	TRUE	-0.0961	TRUE	Yes	FALSE
53381	Prdx4	12369	0.3164	TRUE	-0.0533	FALSE	0.3026	FALSE	No	FALSE
53418	B4galt2	5030	0.0857	FALSE	-0.3418	TRUE	-0.2303	TRUE	Yes	TRUE
53600	Timm23	6226	0.273	TRUE	0.0222	FALSE	-0.0074	FALSE	No	FALSE
53603	Tslp	6244	-0.305	TRUE	0.0177	FALSE	0.0765	FALSE	Yes	FALSE
53605	Nap1l1	35511	0.4342	TRUE	-0.2836	TRUE	-0.1768	TRUE	No	FALSE
53606	G1p2	19169	-0.4609	TRUE	-0.1643	FALSE	-0.2354	FALSE	No	FALSE
53607	Snrpa	4278	0.2942	TRUE	-0.2275	FALSE	-0.2818	FALSE	No	FALSE
53608	Map3k6	16526	-0.056	FALSE	-0.3967	TRUE	0.1603	TRUE	No	FALSE
53618	Fut8	21359	0.0014	FALSE	0.3205	TRUE	0.2247	TRUE	No	FALSE
53623	Gria3	18055	-0.3037	TRUE	0.0347	FALSE	-0.0285	FALSE	Yes	FALSE
53624	Cldn7	37455	-0.2929	TRUE	-0.0592	FALSE	0.0328	FALSE	No	FALSE
53626	Insm1	2623	-0.6085	TRUE	0.2147	FALSE	-0.1911	FALSE	No	FALSE
53857	Tuba8	20682	0.169	FALSE	-0.3124	TRUE	0.1695	TRUE	No	FALSE
53859	Map3k14	2788	-0.3405	TRUE	0.3265	TRUE	0.1267	TRUE	Yes	FALSE
53871	Pkd2l2	42459	-0.2875	TRUE	-0.1139	FALSE	-0.0612	FALSE	Yes	FALSE
53886	Cdkl2	16342	-0.8774	TRUE	0.0451	FALSE	-0.0723	FALSE	No	FALSE
53892	Ppm1d	40487	-0.0662	FALSE	0.328	TRUE	0.2523	TRUE	No	FALSE
53895	Clpp	9928	0.4099	TRUE	-0.189	FALSE	-0.0507	FALSE	No	FALSE
53902	Dscr1l2	30374	-0.0355	FALSE	0.0469	FALSE	-0.23	FALSE	Yes	TRUE
53951	2310002B06Rik	32712	-0.2657	TRUE	0.1204	FALSE	0.1237	FALSE	Yes	FALSE
53978	Edg4	14913	0.1524	FALSE	-0.3275	TRUE	0.0109	TRUE	Yes	FALSE
54120	Gipc2	31315	-0.5588	TRUE	0.3187	TRUE	-0.0046	TRUE	No	FALSE
54123	Irf7	22178	-0.4398	TRUE	-0.2449	FALSE	-0.0886	FALSE	No	FALSE
54128	Pmm2	744	0.0831	FALSE	-0.0613	FALSE	-0.2439	FALSE	Yes	TRUE
54139	Irf6	38646	-0.3869	TRUE	0.3358	TRUE	0.3348	TRUE	No	FALSE
54167	Icos	25344	-0.4029	TRUE	0.4504	TRUE	-0.1194	TRUE	Yes	FALSE
54194	Akap8l	10597	-0.3054	TRUE	-0.1309	FALSE	0.2586	FALSE	No	FALSE
54214	Golga4	28958	-0.3393	TRUE	0.0996	FALSE	0.0434	FALSE	Yes	FALSE
54216	Pcdh7	12097	-0.0115	FALSE	-0.3361	TRUE	-0.0837	TRUE	Yes	FALSE
54324		7418	-0.3237	TRUE	-0.0125	FALSE	-0.1809	FALSE	No	FALSE
54351	Rai12	26072	0.204	FALSE	-0.294	TRUE	0.1501	TRUE	No	FALSE
54353	Scap2	16452	-0.3014	TRUE	0.1291	FALSE	0.683	FALSE	No	FALSE
54357	Epb4.1l4b	40258	-0.5882	TRUE	-0.066	FALSE	-0.0138	FALSE	Yes	FALSE
54366	Ctnnal1	4468	-0.8534	TRUE	0.2797	TRUE	0.1032	TRUE	Yes	FALSE
54369	Nme6	12219	0.2704	TRUE	-0.1769	FALSE	0.0072	FALSE	No	FALSE
54382	MGI:1933437	16079	-0.1792	FALSE	0.4059	TRUE	0.1698	TRUE	No	FALSE
54383	Phc2	29661	-0.1301	FALSE	0.002	FALSE	-0.4379	FALSE	Yes	TRUE
54390	Sit1	41018	-0.2586	FALSE	0.4151	TRUE	-0.2677	TRUE	No	FALSE
54394	Crlf3	39703	-0.2891	TRUE	0.2879	TRUE	0.1559	TRUE	No	FALSE
54396	Iigp2	1062	-0.5167	TRUE	0.0701	FALSE	0.308	FALSE	No	FALSE
54409	Ramp2	10859	0.0184	FALSE	-0.3223	TRUE	0.1333	TRUE	No	FALSE
54411	Atp6ap1	41847	-0.2767	TRUE	-0.0286	FALSE	0.4403	FALSE	No	FALSE
54445	Unc93b1	32975	-0.1573	FALSE	-0.3044	TRUE	-0.0092	TRUE	Yes	FALSE
54446	Nfat5	30647	-0.4256	TRUE	0.2625	FALSE	-0.0234	FALSE	Yes	FALSE
54448	Il1f6	44098	-0.4649	TRUE	0.1709	FALSE	-0.0546	FALSE	No	FALSE
54450	Il1f5	22010	-0.3515	TRUE	0.0918	FALSE	-0.2132	FALSE	No	FALSE
54451	Cpsf3	16703	0.3192	TRUE	-0.1857	FALSE	-0.0659	FALSE	No	FALSE
54485	Dll4	10718	-0.8224	TRUE	0.0683	FALSE	-0.1022	FALSE	No	FALSE
54601	Mllt7	15067	-0.1798	FALSE	0.5131	TRUE	0.1368	TRUE	No	FALSE
54604	Pcnx	32514	-0.2353	FALSE	-0.2963	TRUE	-0.2614	TRUE	Yes	TRUE
54610	Tbc1d8	26544	-0.4194	TRUE	-0.0672	FALSE	-0.1181	FALSE	Yes	FALSE
54613	St3gal6	15712	-0.2164	FALSE	0.4398	TRUE	0.4076	TRUE	No	FALSE
54631	Nphs1	27188	0.3688	TRUE	-0.15	FALSE	0.0725	FALSE	No	FALSE
54638	Ccdc22	20453	-0.1535	FALSE	0.3371	TRUE	-0.2499	TRUE	No	FALSE
54672	Gpr97	12413	0.0998	FALSE	-0.3871	TRUE	0.0882	TRUE	No	FALSE
54673	Sh3glb1	25019	-0.2709	TRUE	0.1035	FALSE	-0.1528	FALSE	Yes	FALSE
54713	Zfp312	5659	-0.6578	TRUE	0.4065	TRUE	-0.165	TRUE	No	FALSE
54725	Igsf4a	17792	-0.4192	TRUE	0.1279	FALSE	-0.029	FALSE	Yes	FALSE
55932	Gbp4	19156	-0.3983	TRUE	-0.3256	TRUE	0.2076	TRUE	No	FALSE
55942	Sertad1	41174	-0.3082	TRUE	0.2166	FALSE	0.5478	FALSE	No	FALSE
55980	Impa1	40859	-0.0197	FALSE	0.2878	TRUE	0.1607	TRUE	No	FALSE
55984	Camkk1	26842	-0.2632	TRUE	0.2659	FALSE	0.0667	FALSE	Yes	FALSE
55985	Cxcl13	37637	0.0685	FALSE	-0.2838	TRUE	0.2917	TRUE	Yes	FALSE
55987	Cpxm2	600	-0.3732	TRUE	0.0033	FALSE	0.0846	FALSE	No	FALSE
55989	Nol5	40594	0.5788	TRUE	-0.2256	FALSE	0.012	FALSE	No	FALSE
55990	Fmo2	35422	-0.0162	FALSE	-0.3082	TRUE	-0.1382	TRUE	Yes	FALSE
56012	Pgam2	2832	0.0487	FALSE	-0.5057	TRUE	0.1239	TRUE	No	FALSE
56013	MGI:1933179	2414	0.0016	FALSE	-0.224	FALSE	-0.2507	FALSE	Yes	TRUE
56016	Hebp2	36547	-0.3467	TRUE	-0.0285	FALSE	-0.0611	FALSE	No	FALSE
56017	Slc2a8	37667	0.3011	TRUE	-0.4395	TRUE	0.0404	TRUE	No	FALSE
56036	Ccnl2	9022	-0.2951	TRUE	0.2396	FALSE	0.1758	FALSE	Yes	FALSE
56041	MGI:1929095	8165	-0.0612	FALSE	-0.065	FALSE	-0.2349	FALSE	Yes	TRUE
56043	Akr1e1	5509	-0.3214	TRUE	0.1462	FALSE	0.183	FALSE	No	FALSE
56044	Rala	23335	0.029	FALSE	0.12	FALSE	-0.2381	FALSE	Yes	TRUE
56045	Samhd1	19290	-0.5018	TRUE	-0.1833	FALSE	0.076	FALSE	Yes	FALSE
56047	Msln	16571	-0.3236	TRUE	0.1251	FALSE	-0.096	FALSE	No	FALSE
56048	Lgals8	33623	-0.4415	TRUE	-0.048	FALSE	0.3551	FALSE	No	FALSE
56055	Gtpbp2	30789	-0.3523	TRUE	0.0463	FALSE	0.015	FALSE	No	FALSE
56066	Cxcl11	20680	-0.7549	TRUE	0.0168	FALSE	-0.0908	FALSE	No	FALSE
56070	Tcerg1	18212	0.3506	TRUE	-0.3192	TRUE	-0.219	TRUE	No	FALSE
56072	Lgals12	1406	-0.3228	TRUE	-0.0677	FALSE	0.1421	FALSE	Yes	FALSE
56075	Tprt	28501	0.3612	TRUE	0.0079	FALSE	0.1802	FALSE	No	FALSE
56078	Car5b	30844	0.5833	TRUE	-0.19	FALSE	0.1196	FALSE	No	FALSE
56085	Ubqln1	41351	-0.0072	FALSE	0.4092	TRUE	-0.0806	TRUE	Yes	FALSE
56095	Ftsj3	9598	0.3561	TRUE	-0.2551	FALSE	-0.0447	FALSE	No	FALSE
56199	Abcb10	20401	0.1442	FALSE	0.2887	TRUE	-0.056	TRUE	No	FALSE
56200	Ddx21	30981	0.5868	TRUE	-0.1223	FALSE	-0.2487	FALSE	Yes	TRUE
56207	Uchl5	4815	0.3233	TRUE	-0.2878	TRUE	-0.1588	TRUE	No	FALSE
56213	Htra1	27675	-0.5354	TRUE	-0.2222	FALSE	-0.0134	FALSE	No	FALSE
56217	Mpp5	6247	-0.1873	FALSE	0.1572	FALSE	-0.2546	FALSE	Yes	TRUE
56220	Zfp386	17890	0.1253	FALSE	0.3712	TRUE	0.0369	TRUE	No	FALSE
56222	Cited4	35610	0.0766	FALSE	0.3049	TRUE	0.219	TRUE	No	FALSE
56228	Ube2j1	38455	-0.0086	FALSE	-0.2938	TRUE	-0.2829	TRUE	Yes	TRUE
56249	Actr8	35587	-0.1683	FALSE	0.2919	TRUE	-0.1097	TRUE	No	FALSE
56274	Stk3	4569	-0.0324	FALSE	0.3771	TRUE	0.386	TRUE	Yes	FALSE
56278	Gkap1	7336	-0.0884	FALSE	0.3167	TRUE	0.0306	TRUE	No	FALSE
56279	B230317C12Rik	4259	0.1784	FALSE	-0.5754	TRUE	-0.1466	TRUE	No	FALSE
56298	Arl6ip2	38536	-0.2458	FALSE	0.5912	TRUE	-0.07	TRUE	No	FALSE
56306	MGI:1929091	39544	0.2609	FALSE	0.0359	FALSE	-0.4637	FALSE	Yes	TRUE
56318	Acpp	1955	-0.2047	FALSE	0.5518	TRUE	0.0193	TRUE	Yes	FALSE
56323	Dnajb5	44054	-0.3453	TRUE	0.1255	FALSE	-0.2113	FALSE	Yes	FALSE
56324	Stam2	6067	-0.3401	TRUE	0.2522	FALSE	-0.0487	FALSE	Yes	FALSE
56351	Ptges3	24581	0.1344	FALSE	-0.1064	FALSE	-0.4647	FALSE	Yes	TRUE
56353	Rybp	23925	0.0162	FALSE	-0.007	FALSE	-0.4499	FALSE	Yes	TRUE
56358	Copz2	22182	-0.5724	TRUE	-0.1948	FALSE	0.1534	FALSE	No	FALSE
56361	Pus1	31043	0.4139	TRUE	-0.1307	FALSE	0.045	FALSE	Yes	FALSE
56380	Arid3b	8516	-0.3378	TRUE	0.1572	FALSE	0.1585	FALSE	No	FALSE
56384	Letm1	6674	0.3633	TRUE	-0.0798	FALSE	-0.1057	FALSE	No	FALSE
56403	Syncrip	31779	0.4937	TRUE	-0.2235	FALSE	-0.3602	FALSE	Yes	TRUE
56404	Trip4	16555	-0.2838	TRUE	0.0743	FALSE	0.3416	FALSE	No	FALSE
56405	Dusp14	17659	-0.7014	TRUE	0.1077	FALSE	-0.1569	FALSE	No	FALSE
56409	Nudt3	23247	0.0111	FALSE	-0.0324	FALSE	-0.2761	FALSE	Yes	TRUE
56412	2610024G14Rik	1870	0.3531	TRUE	-0.0033	FALSE	-0.0735	FALSE	No	FALSE
56417	Adar	16854	-0.4568	TRUE	-0.1164	FALSE	0.2894	FALSE	Yes	FALSE
56424	Stub1	29774	0.2773	TRUE	-0.3344	TRUE	-0.0488	TRUE	No	FALSE
56431	Dstn	2346	-0.3051	TRUE	0.1558	FALSE	0.3675	FALSE	No	FALSE
56437	Rrad	13418	-0.2722	TRUE	0.2621	FALSE	0.1932	FALSE	No	FALSE
56440	Snx1	8590	0.0035	FALSE	0.4435	TRUE	0.4125	TRUE	No	FALSE
56442	Tde2	23563	-0.2781	TRUE	0.3258	TRUE	0.2657	TRUE	Yes	FALSE
56444	Actr10	29522	-0.1676	FALSE	0.3032	TRUE	0.0763	TRUE	No	FALSE
56458	Foxo1	21816	-0.0708	FALSE	0.4227	TRUE	-0.1905	TRUE	Yes	FALSE
56459	Uble1a	13518	0.4719	TRUE	-0.1322	FALSE	-0.0329	FALSE	No	FALSE
56461	Csen	12172	-0.3568	TRUE	0.0258	FALSE	0.1927	FALSE	No	FALSE
56486	Gabarap	39900	-0.2796	TRUE	-0.092	FALSE	0.3248	FALSE	No	FALSE
56490	Zbtb20	18731	-0.3844	TRUE	-0.274	FALSE	0.1675	FALSE	No	FALSE
56494	Gosr2	36612	0.0226	FALSE	-0.0059	FALSE	-0.4111	FALSE	Yes	TRUE
56504		10020	-0.2141	FALSE	-0.4314	TRUE	0.0118	TRUE	No	FALSE
56505	Ruvbl1	36183	0.3384	TRUE	-0.2792	TRUE	-0.4273	TRUE	No	FALSE
56508	Rapgef4	1573	-0.1325	FALSE	0.4587	TRUE	-0.0919	TRUE	No	FALSE
56515	Rnf138	24016	0.1798	FALSE	-0.3649	TRUE	-0.17	TRUE	Yes	FALSE
56533	Rgs17	5873	-0.1747	FALSE	0.1	FALSE	-0.277	FALSE	Yes	TRUE
56542	Ick	42287	0.1274	FALSE	-0.0739	FALSE	-0.2448	FALSE	Yes	TRUE
56628		13212	-0.3421	TRUE	-0.2644	FALSE	0.1263	FALSE	No	FALSE
56636	Fgf21	15655	-0.3316	TRUE	0.0381	FALSE	-0.0504	FALSE	No	FALSE
56693	Crtap	25602	0.2948	TRUE	-0.3392	TRUE	0.2731	TRUE	No	FALSE
56702	Hist1h1b	29666	0.1296	FALSE	0.4949	TRUE	-0.0993	TRUE	No	FALSE
56708	Clcf1	42676	-0.3067	TRUE	0.0789	FALSE	-0.0411	FALSE	No	FALSE
56741	Nope	15304	-0.3465	TRUE	-0.1263	FALSE	0.4461	FALSE	Yes	FALSE
56743	Lat2	27162	-0.0308	FALSE	-0.2991	TRUE	0.1425	TRUE	No	FALSE
56744	Cxcl4	764	0.2791	TRUE	0.0636	FALSE	0.152	FALSE	No	FALSE
56747	Sez6l	5735	-0.1628	FALSE	0.0625	FALSE	-0.2787	FALSE	Yes	TRUE
56749	Dhodh	31408	0.2647	TRUE	-0.1176	FALSE	0.049	FALSE	Yes	FALSE
56758	Mbnl1	2592	-0.1591	FALSE	0.3304	TRUE	0.1528	TRUE	Yes	FALSE
56760	Clec1b	868	0.1537	FALSE	-0.585	TRUE	-0.2041	TRUE	Yes	FALSE
56772	Mllt11	10615	-0.3794	TRUE	0.4118	TRUE	0.0013	TRUE	Yes	FALSE
56784	Garnl1	41925	0.0173	FALSE	-0.3242	TRUE	0.2386	TRUE	No	FALSE
56791	Ube2l6	15695	-0.7507	TRUE	0.0497	FALSE	0.1054	FALSE	No	FALSE
56807	Scamp5	27962	0.0146	FALSE	-0.2429	FALSE	-0.3426	FALSE	Yes	TRUE
56846	Apba2bp	19980	-0.017	FALSE	0.3582	TRUE	0.2206	TRUE	No	FALSE
56847	Aldh1a3	20971	-0.3351	TRUE	-0.0888	FALSE	0.0283	FALSE	No	FALSE
56857	Slc37a2	22047	-0.2605	FALSE	0.4181	TRUE	0.248	TRUE	Yes	FALSE
56876	Nelf	6497	-0.0013	FALSE	-0.3214	TRUE	0.2986	TRUE	Yes	FALSE
56878	Rbms1	3172	-0.2826	TRUE	0.651	TRUE	0.2943	TRUE	Yes	FALSE
57080	Gtf2ird1	28332	-0.1763	FALSE	0.5747	TRUE	-0.0033	TRUE	No	FALSE
57248	Ly6i	22938	-0.3032	TRUE	0.3562	TRUE	0.0133	TRUE	No	FALSE
57264	Retn	34016	-0.1129	FALSE	-0.5429	TRUE	-0.0905	TRUE	Yes	FALSE
57266	Cxcl14	9716	0.0054	FALSE	-0.3229	TRUE	0.0057	TRUE	No	FALSE
57315	Wdr46	43136	0.4353	TRUE	-0.1684	FALSE	0.1376	FALSE	No	FALSE
57330	Perq1	7292	-0.1227	FALSE	0.03	FALSE	-0.2511	FALSE	Yes	TRUE
57342	Parva	12458	-0.3089	TRUE	-0.248	FALSE	0.146	FALSE	Yes	FALSE
57390	Psors1c2	39960	-0.4647	TRUE	0.1941	FALSE	-0.2858	FALSE	No	FALSE
57426	Apbh	28704	0.2732	TRUE	-0.1814	FALSE	0.1051	FALSE	No	FALSE
57432	Zc3h8	17867	0.1686	FALSE	0.0665	FALSE	-0.2351	FALSE	Yes	TRUE
57434	Xrcc2	29938	0.3396	TRUE	-0.1273	FALSE	0.2177	FALSE	No	FALSE
57436	Gabarapl1	29236	-0.3439	TRUE	0.1443	FALSE	0.2378	FALSE	No	FALSE
57444	Isg20	1199	-0.3366	TRUE	-0.3366	TRUE	0.3385	TRUE	No	FALSE
57737	Ehox	7689	-1.0453	TRUE	0.0588	FALSE	-0.1375	FALSE	No	FALSE
57741		16467	0.4795	TRUE	-0.0953	FALSE	-0.1671	FALSE	No	FALSE
57742	Abhd1	27124	-0.3843	TRUE	0.3336	TRUE	0.6561	TRUE	No	FALSE
57743	Sec61a2	2710	0.066	FALSE	-0.4059	TRUE	-0.2332	TRUE	No	FALSE
57783	Tnip1	33791	-0.384	TRUE	0.3754	TRUE	0.284	TRUE	Yes	FALSE
57785	2400006H24Rik	13517	0.2473	FALSE	-0.3158	TRUE	-0.0257	TRUE	No	FALSE
57814	Kcne4	37596	-0.0188	FALSE	-0.362	TRUE	0.0955	TRUE	Yes	FALSE
57875	Angptl4	1041	0.3601	TRUE	-0.1845	FALSE	0.1276	FALSE	No	FALSE
57908	Zfp318	4125	-0.1627	FALSE	0.3765	TRUE	0.1536	TRUE	No	FALSE
57911	Gsdm1	23531	-0.3585	TRUE	0.1248	FALSE	-0.2129	FALSE	No	FALSE
57913	Lrdd	25162	0.2716	TRUE	0.1329	FALSE	-0.1476	FALSE	No	FALSE
57914	Tpte2	26878	-0.0077	FALSE	-0.3309	TRUE	0.0901	TRUE	No	FALSE
57916	Tnfrsf13b	396	-0.2351	FALSE	0.3676	TRUE	0.4024	TRUE	No	FALSE
58172	Sertad2	8163	-0.2209	FALSE	0.3197	TRUE	0.6276	TRUE	Yes	FALSE
58184	Rqcd1	30885	0.2942	TRUE	-0.071	FALSE	-0.2625	FALSE	No	FALSE
58186	Rad18	33839	0.3298	TRUE	0.0525	FALSE	0.1265	FALSE	No	FALSE
58203	Zbp1	3629	-0.5023	TRUE	-0.0827	FALSE	0.0933	FALSE	No	FALSE
58207	Slc43a3	12657	-0.0153	FALSE	0.454	TRUE	0.097	TRUE	No	FALSE
58208	Bcl11b	32699	-0.185	FALSE	0.2645	FALSE	-0.3503	FALSE	Yes	TRUE
58218	Trem3	37133	-0.0387	FALSE	-0.3207	TRUE	0.0289	TRUE	No	FALSE
58233	Dnaja4	24084	-0.4049	TRUE	0.0995	FALSE	-0.1254	FALSE	Yes	FALSE
58239	Dexi	30736	-0.0089	FALSE	0.4589	TRUE	0.2496	TRUE	No	FALSE
58242	Nudt11	5555	-0.4431	TRUE	0.0537	FALSE	-0.1112	FALSE	No	FALSE
58244	Stx6	14702	-0.2809	TRUE	0.5571	TRUE	0.0585	TRUE	Yes	FALSE
58245	E130016I23Rik	12711	0.1074	FALSE	0.0211	FALSE	-0.3904	FALSE	Yes	TRUE
58248	1700123O20Rik	16427	-0.0728	FALSE	0.342	TRUE	0.4056	TRUE	No	FALSE
58801	Pmaip1	28373	-0.1757	FALSE	0.2959	TRUE	0.2916	TRUE	No	FALSE
58802	Kcnmb4	32471	-0.1673	FALSE	0.3102	TRUE	0.4477	TRUE	No	FALSE
58809	Rnase4	41435	-0.1625	FALSE	-0.3315	TRUE	0.0344	TRUE	No	FALSE
58871		34704	-0.2874	TRUE	-0.0423	FALSE	0.1612	FALSE	No	FALSE
58887	Repin1	1951	-0.2772	TRUE	0.096	FALSE	0.1732	FALSE	No	FALSE
58909	D430015B01Rik	5220	-0.3307	TRUE	-0.1759	FALSE	0.161	FALSE	Yes	FALSE
58911	Sumf1	42483	-0.165	FALSE	-0.2478	FALSE	-0.3346	FALSE	Yes	TRUE
58991	MGI:1930008	5366	-0.0062	FALSE	-0.1334	FALSE	-0.2304	FALSE	Yes	TRUE
58994	Smpd3	35833	-0.2546	FALSE	-0.3792	TRUE	-0.1758	TRUE	No	FALSE
58996	Arhgap23	4486	-0.1127	FALSE	-0.4505	TRUE	-0.4011	TRUE	No	FALSE
58998	Pvrl3	25387	-0.3331	TRUE	0.0259	FALSE	-0.0596	FALSE	No	FALSE
59002	Wdr8	36616	-0.1003	FALSE	0.2871	TRUE	-0.0974	TRUE	No	FALSE
59010	Sqrdl	23286	0.0618	FALSE	0.5742	TRUE	0.0258	TRUE	No	FALSE
59012	Moxd1	18826	-0.5063	TRUE	-0.0373	FALSE	-0.1395	FALSE	Yes	FALSE
59021	Rab2	38187	-0.2722	TRUE	0.0796	FALSE	0.218	FALSE	No	FALSE
59025	Usp14	22995	0.1398	FALSE	-0.133	FALSE	-0.365	FALSE	Yes	TRUE
59028	Rcl1	13146	0.3959	TRUE	-0.3796	TRUE	-0.1169	TRUE	No	FALSE
59030	Mkks	9455	-0.241	FALSE	0.2844	TRUE	0.3935	TRUE	No	FALSE
59031	Chst12	8047	0.0939	FALSE	-0.2866	TRUE	0.3186	TRUE	No	FALSE
59036	Dact1	2957	-0.0163	FALSE	0.4223	TRUE	0.3501	TRUE	No	FALSE
59053	Brp16	31287	0.3425	TRUE	-0.2225	FALSE	-0.273	FALSE	No	FALSE
59057	Zfp191	32632	-0.2378	FALSE	0.3375	TRUE	0.0546	TRUE	No	FALSE
59093	Pcbp3	32511	0.0024	FALSE	0.4366	TRUE	0.0155	TRUE	No	FALSE
59126	Nek6	16638	-0.2015	FALSE	0.0824	FALSE	-0.3694	FALSE	Yes	TRUE
59289	Ccbp2	19748	0.0215	FALSE	-0.3438	TRUE	-0.0406	TRUE	No	FALSE
60322	Chst7	33598	-0.4713	TRUE	-0.2636	FALSE	0.1227	FALSE	Yes	FALSE
60361	Ms4a4b	6336	-0.3288	TRUE	-0.1638	FALSE	-0.1283	FALSE	No	FALSE
60364	Donson	41526	0.052	FALSE	0.3857	TRUE	0.2526	TRUE	Yes	FALSE
60406	Sap30	37053	-0.0501	FALSE	0.3167	TRUE	-0.2338	TRUE	No	FALSE
60440	Iigp1	25896	-0.5124	TRUE	0.0549	FALSE	-0.4378	FALSE	No	FALSE
60504	Il21r	31733	-0.384	TRUE	0.2332	FALSE	0.0937	FALSE	No	FALSE
60505	Il21	9267	-0.2721	TRUE	-0.0487	FALSE	0.3162	FALSE	Yes	FALSE
60533	Cd274	31548	-0.6683	TRUE	0.0234	FALSE	0.3164	FALSE	Yes	FALSE
60611	Foxj2	1262	-0.3279	TRUE	0.2073	FALSE	0.3141	FALSE	Yes	FALSE
63828	Fn3k	15133	-0.1085	FALSE	0.4915	TRUE	0.3105	TRUE	No	FALSE
63953	Dusp10	34133	-0.0987	FALSE	-0.1444	FALSE	-0.3046	FALSE	Yes	TRUE
63985	Gmfb	7807	-0.0614	FALSE	0.2864	TRUE	-0.1644	TRUE	Yes	FALSE
64010	Sav1	6584	0.0706	FALSE	0.3479	TRUE	0.0086	TRUE	No	FALSE
64074	Smoc2	14392	-0.2934	TRUE	0.0878	FALSE	0.121	FALSE	Yes	FALSE
64075	Smoc1	3738	-0.1813	FALSE	0.4236	TRUE	0.0059	TRUE	Yes	FALSE
64085	Clstn2	18522	-0.0193	FALSE	-0.2677	FALSE	-0.329	FALSE	Yes	TRUE
64095	Gpr35	24632	-0.2892	TRUE	0.1814	FALSE	0.0891	FALSE	No	FALSE
64103	Tnmd	18624	-0.4969	TRUE	0.0537	FALSE	-0.1895	FALSE	No	FALSE
64143	Ralb	21331	-0.1822	FALSE	0.4654	TRUE	0.1218	TRUE	No	FALSE
64164	MGI:1929890	40833	-0.1008	FALSE	0.4134	TRUE	0.2685	TRUE	No	FALSE
64290	Foxb1	31374	0.0508	FALSE	0.0389	FALSE	-0.4315	FALSE	Yes	TRUE
64294	Itm2c	35382	-0.1989	FALSE	-0.2832	TRUE	0.1733	TRUE	Yes	FALSE
64297	Gprc5b	24670	0.0021	FALSE	0.4533	TRUE	-0.1578	TRUE	No	FALSE
64380	Ms4a4c	11482	-0.3775	TRUE	-0.1524	FALSE	0.0593	FALSE	Yes	FALSE
64381	Ms4a8a	43737	0.0592	FALSE	-0.5428	TRUE	0.1774	TRUE	No	FALSE
64424	Praf1	4961	0.2802	TRUE	-0.0657	FALSE	-0.0149	FALSE	No	FALSE
64602	Ireb2	12702	-0.1406	FALSE	0.3798	TRUE	-0.0521	TRUE	No	FALSE
64654	Fgf23	4005	0.0545	FALSE	-0.3639	TRUE	0.0128	TRUE	No	FALSE
64655	Mrps22	12347	0.283	TRUE	-0.1497	FALSE	-0.0886	FALSE	No	FALSE
64656	Mrps23	26244	0.439	TRUE	-0.1922	FALSE	0.0267	FALSE	No	FALSE
64657	Mrps10	27530	0.2978	TRUE	-0.2587	FALSE	-0.1355	FALSE	No	FALSE
64661	Krtdap	18435	-0.5166	TRUE	0.364	TRUE	-0.1819	TRUE	No	FALSE
64704	Htra2	25194	0.0477	FALSE	-0.3533	TRUE	0.1464	TRUE	No	FALSE
64707	Suv39h2	41004	0.2152	FALSE	-0.0454	FALSE	-0.3094	FALSE	Yes	TRUE
64817	Svep1	18411	0.1078	FALSE	-0.4914	TRUE	-0.0794	TRUE	No	FALSE
64833	Acot10	30678	-0.2229	FALSE	0.2789	TRUE	0.3087	TRUE	No	FALSE
64931	Folr4	36880	0.0735	FALSE	-0.3209	TRUE	0.179	TRUE	No	FALSE
65019	Rpl23	6009	0.4215	TRUE	-0.2378	FALSE	0.1206	FALSE	No	FALSE
65086	Edg7	40309	-0.478	TRUE	0.3807	TRUE	0.0978	TRUE	Yes	FALSE
65103	Arl6ip6	16946	0.02	FALSE	0.345	TRUE	-0.0177	TRUE	No	FALSE
65112	Tmepai	11875	-0.1591	FALSE	0.0529	FALSE	-0.2216	FALSE	Yes	TRUE
65116	Prrg2	34462	-0.1429	FALSE	0.0232	FALSE	-0.3185	FALSE	Yes	TRUE
65255	Asb4	20307	-0.0219	FALSE	-0.0244	FALSE	-0.4452	FALSE	Yes	TRUE
65963	1810009M01Rik	17662	-0.2462	FALSE	-0.3168	TRUE	-0.0195	TRUE	No	FALSE
65964	B230120H23Rik	16244	-0.2234	FALSE	0.2977	TRUE	-0.2987	TRUE	Yes	TRUE
65970	D15Ertd366e	384	-0.3869	TRUE	-0.1818	FALSE	-0.1023	FALSE	Yes	FALSE
65971	1700021K02Rik	20164	-1.2866	TRUE	0.2779	FALSE	0.1496	FALSE	No	FALSE
66042	Sostdc1	25321	-0.4985	TRUE	0.1987	FALSE	-0.0624	FALSE	No	FALSE
66058	0610011I04Rik	16216	-0.1874	FALSE	-0.367	TRUE	-0.0514	TRUE	No	FALSE
66061	0610012D17Rik	11802	-0.0915	FALSE	-0.3883	TRUE	-0.1367	TRUE	Yes	FALSE
66070	0610040D20Rik	24636	-0.3398	TRUE	0.1824	FALSE	-0.0052	FALSE	No	FALSE
66082	Abhd6	20482	-0.4002	TRUE	0.5193	TRUE	-0.0154	TRUE	No	FALSE
66087	0610039A15Rik	35334	-0.3336	TRUE	0.0028	FALSE	-0.064	FALSE	No	FALSE
66090	Ypel3	36552	-0.3243	TRUE	0.6065	TRUE	0.3669	TRUE	No	FALSE
66091	Ndufa3	37371	0.0274	FALSE	0.3055	TRUE	0.1982	TRUE	No	FALSE
66094	Lsm7	9757	0.3438	TRUE	-0.1864	FALSE	-0.1105	FALSE	No	FALSE
66102	Cxcl16	15135	-0.5547	TRUE	0.4976	TRUE	-0.015	TRUE	No	FALSE
66107	1100001G20Rik	33432	-0.1933	FALSE	-0.3995	TRUE	0.1054	TRUE	No	FALSE
66112	Mosc1	13542	-0.5074	TRUE	0.1242	FALSE	-0.1916	FALSE	No	FALSE
66123	1110006O24Rik	15803	0.2909	TRUE	0.0798	FALSE	-0.1904	FALSE	No	FALSE
66129	1110018J18Rik	5521	-0.2037	FALSE	0.3351	TRUE	-0.0065	TRUE	No	FALSE
66131	MGI:1921571	4395	0.3381	TRUE	-0.0422	FALSE	-0.1191	FALSE	No	FALSE
66132	1110008L16Rik	31540	0.2682	TRUE	0.1379	FALSE	0.3539	FALSE	No	FALSE
66141	Ifitm3	4312	-0.6761	TRUE	-0.1596	FALSE	-0.0018	FALSE	No	FALSE
66143	Eef1e1	14054	0.2693	TRUE	0.2338	FALSE	-0.0808	FALSE	No	FALSE
66148	Dnajc15	33656	0.0089	FALSE	0.3293	TRUE	-0.0308	TRUE	No	FALSE
66156	Anapc11	15144	0.0226	FALSE	-0.0668	FALSE	-0.415	FALSE	Yes	TRUE
66161	Pop4	26972	0.4659	TRUE	0.1527	FALSE	-0.3454	FALSE	No	FALSE
66164	1110017C15Rik	20356	0.2841	TRUE	-0.0609	FALSE	-0.1071	FALSE	No	FALSE
66166	S100a14	10485	-0.6513	TRUE	0.4354	TRUE	-0.2332	TRUE	No	FALSE
66180	1110036O03Rik	38600	0.0586	FALSE	0.6094	TRUE	0.0025	TRUE	No	FALSE
66185	1110037F02Rik	23781	-0.0403	FALSE	-0.3731	TRUE	0.1349	TRUE	No	FALSE
66205	Cd302	36806	0.0954	FALSE	-0.2916	TRUE	-0.0465	TRUE	No	FALSE
66206	1110059E24Rik	739	-0.168	FALSE	0.2889	TRUE	-0.3138	TRUE	Yes	TRUE
66208	Nenf	4235	-0.053	FALSE	-0.3299	TRUE	0.1744	TRUE	No	FALSE
66209	1110054O05Rik	9712	0.1867	FALSE	-0.0716	FALSE	-0.4589	FALSE	Yes	TRUE
66213	Crsp9	9300	-0.0826	FALSE	-0.3268	TRUE	0.0089	TRUE	No	FALSE
66214	1190002H23Rik	42745	-0.2035	FALSE	0.5551	TRUE	-0.228	TRUE	No	FALSE
66222	Serpinb1a	28189	-0.5193	TRUE	0.1197	FALSE	0.0953	FALSE	No	FALSE
66225	1190005P17Rik	32522	0.2912	TRUE	-0.1174	FALSE	0.1803	FALSE	No	FALSE
66230	Mrps28	3607	0.2797	TRUE	-0.0775	FALSE	-0.2656	FALSE	No	FALSE
66237	Atp6v1g2	6477	0.2786	TRUE	-0.1096	FALSE	0.0771	FALSE	No	FALSE
66244	Sdccag1	41939	0.0055	FALSE	0.0273	FALSE	-0.3116	FALSE	Yes	TRUE
66268	1810008A14Rik	8495	0.0439	FALSE	-0.2918	TRUE	0.0032	TRUE	No	FALSE
66277	Klf15	16335	-0.3439	TRUE	-0.2601	FALSE	0.1734	FALSE	Yes	FALSE
66282	1810029B16Rik	35937	0.3842	TRUE	-0.1299	FALSE	-0.0789	FALSE	No	FALSE
66300	2610014I16Rik	10522	0.0739	FALSE	-0.3506	TRUE	0.0939	TRUE	No	FALSE
66307	Isoc1	36555	-0.1135	FALSE	0.392	TRUE	0.2048	TRUE	Yes	FALSE
66308	2810021B07Rik	12450	0.0348	FALSE	0.3823	TRUE	0.2439	TRUE	No	FALSE
66309	2810021O14Rik	35072	-0.1586	FALSE	0.3549	TRUE	0.237	TRUE	No	FALSE
66315	Senp7	22106	-0.2559	FALSE	0.3181	TRUE	0.0336	TRUE	Yes	FALSE
66323	1700001K19Rik	26918	-0.0852	FALSE	0.4602	TRUE	0.3748	TRUE	No	FALSE
66340	Psenen	9632	-0.0422	FALSE	0.2903	TRUE	0.257	TRUE	No	FALSE
66343	2300008B03Rik	20200	-0.14	FALSE	0.2826	TRUE	0.139	TRUE	Yes	FALSE
66355	Gmpr	18332	-0.4292	TRUE	0.0793	FALSE	-0.3007	FALSE	No	FALSE
66356		23462	0.094	FALSE	0.0329	FALSE	-0.2359	FALSE	Yes	TRUE
66358	2310004I24Rik	28996	-0.1947	FALSE	0.3467	TRUE	0.3124	TRUE	Yes	FALSE
66360	2310002J21Rik	10134	-0.2152	FALSE	0.2943	TRUE	-0.0065	TRUE	No	FALSE
66367	2310022A10Rik	13011	0.2981	TRUE	0.1099	FALSE	0.0642	FALSE	No	FALSE
66368	Rtcd1	12876	0.2544	FALSE	-0.3357	TRUE	-0.4958	TRUE	No	FALSE
66369	Dus2l	42753	0.0077	FALSE	0.3982	TRUE	0.1815	TRUE	Yes	FALSE
66387		8932	0.2307	FALSE	-0.3088	TRUE	-0.0227	TRUE	No	FALSE
66396	2310043N13Rik	30383	-0.1017	FALSE	0.4343	TRUE	0.137	TRUE	No	FALSE
66399	Tsfm	44030	0.3436	TRUE	0.0019	FALSE	-0.1625	FALSE	No	FALSE
66405	2400002F11Rik	17921	-0.2014	FALSE	0.3135	TRUE	-0.1153	TRUE	No	FALSE
66410	Mterfd1	11493	-0.2706	TRUE	0.1846	FALSE	0.1853	FALSE	No	FALSE
66412	Arrdc4	18786	-0.2023	FALSE	-0.3757	TRUE	-0.3842	TRUE	Yes	TRUE
66423	2410022L05Rik	29710	0.109	FALSE	-0.3057	TRUE	-0.1425	TRUE	No	FALSE
66439	2010012O05Rik	39860	0.1003	FALSE	-0.363	TRUE	-0.0465	TRUE	Yes	FALSE
66442	Spbc25	23877	-0.0946	FALSE	0.3142	TRUE	-0.1482	TRUE	No	FALSE
66443	Tnfaip8l1	42598	0.0253	FALSE	0.436	TRUE	-0.0913	TRUE	No	FALSE
66446	Exosc7	32474	0.2902	TRUE	-0.125	FALSE	0.1723	FALSE	No	FALSE
66447	Mgst3	1461	-0.1839	FALSE	0.5724	TRUE	0.1319	TRUE	No	FALSE
66448	Mrpl20	26142	0.2893	TRUE	0.1097	FALSE	-0.1546	FALSE	No	FALSE
66455	2610019P18Rik	20905	-0.2015	FALSE	0.5376	TRUE	0.3845	TRUE	No	FALSE
66457	2810002D19Rik	6433	-0.2381	FALSE	0.3368	TRUE	0.1956	TRUE	No	FALSE
66459	2610022G08Rik	8462	0.2743	TRUE	-0.2388	FALSE	0.1221	FALSE	Yes	FALSE
66468	2810433K01Rik	34649	0.052	FALSE	-0.0117	FALSE	-0.2806	FALSE	Yes	TRUE
66469	2810405K02Rik	27668	-1.2143	TRUE	-0.0372	FALSE	0.0596	FALSE	No	FALSE
66497	2610528E23Rik	7738	0.3633	TRUE	-0.3603	TRUE	0.0742	TRUE	No	FALSE
66510	2500002L14Rik	4338	-0.3865	TRUE	0.0489	FALSE	0.2516	FALSE	No	FALSE
66514	Asrgl1	20219	0.1943	FALSE	-0.4621	TRUE	-0.0293	TRUE	Yes	FALSE
66522	Pgpep1	40547	-0.3382	TRUE	0.0384	FALSE	0.335	FALSE	No	FALSE
66525	Timm50	21056	0.3205	TRUE	-0.1033	FALSE	-0.24	FALSE	No	FALSE
66533	2310050C09Rik	32116	-0.3385	TRUE	0.0182	FALSE	0.0264	FALSE	No	FALSE
66538	2510038A11Rik	32340	0.3033	TRUE	-0.066	FALSE	-0.0597	FALSE	No	FALSE
66546	2010010M04Rik	18015	-0.3064	TRUE	0.1926	FALSE	0.1819	FALSE	No	FALSE
66556	Drap1	23297	0.3233	TRUE	-0.1045	FALSE	-0.0026	FALSE	No	FALSE
66583	Exosc1	13190	0.3924	TRUE	-0.2941	TRUE	-0.0478	TRUE	No	FALSE
66585	Wdr57	3433	0.3006	TRUE	-0.0615	FALSE	-0.1442	FALSE	No	FALSE
66588	Cmpk	21904	-0.0411	FALSE	-0.0338	FALSE	-0.3223	FALSE	Yes	TRUE
66596	Gtf3a	42836	0.4378	TRUE	-0.1854	FALSE	0.0495	FALSE	Yes	FALSE
66597	Trim13	28742	0.0269	FALSE	-0.4834	TRUE	0.1295	TRUE	No	FALSE
66603	Sip1	8712	0.2911	TRUE	-0.1954	FALSE	-0.1918	FALSE	No	FALSE
66606	2810002D13Rik	8795	-0.246	FALSE	0.368	TRUE	0.2828	TRUE	No	FALSE
66612	Ormdl3	9440	-0.3444	TRUE	0.0521	FALSE	0.022	FALSE	Yes	FALSE
66614	Gpatc4	19641	0.4302	TRUE	0.0128	FALSE	0.2141	FALSE	No	FALSE
66617	2610205E22Rik	34230	0.3186	TRUE	-0.1489	FALSE	-0.0379	FALSE	No	FALSE
66626	5730403B10Rik	10997	-0.0739	FALSE	0.5148	TRUE	0.2252	TRUE	No	FALSE
66632	5730421E18Rik	39956	0.2678	TRUE	0.0618	FALSE	-0.1012	FALSE	Yes	FALSE
66638	5730458M16Rik	30445	-0.294	TRUE	0.6364	TRUE	0.1141	TRUE	No	FALSE
66643	Lix1	911	0.0959	FALSE	-0.3048	TRUE	0.4024	TRUE	No	FALSE
66645	Pspc1	44038	0.2707	TRUE	-0.159	FALSE	-0.2651	FALSE	No	FALSE
66646	Rpe	6212	0.004	FALSE	-0.1278	FALSE	-0.2395	FALSE	Yes	TRUE
66658	5730568A12Rik	33052	-0.0719	FALSE	0.52	TRUE	0.0834	TRUE	No	FALSE
66661	Srp72	27357	0.1304	FALSE	-0.3572	TRUE	0.143	TRUE	No	FALSE
66662	5730577I03Rik	35015	0.0695	FALSE	0.3057	TRUE	-0.1479	TRUE	No	FALSE
66664	Tmem41a	29401	0.4502	TRUE	-0.2963	TRUE	-0.3087	TRUE	No	FALSE
66674	6330409N04Rik	17097	-0.6182	TRUE	0.0146	FALSE	-0.4583	FALSE	No	FALSE
66683	3526402H21Rik	11342	-0.2713	TRUE	0.2944	TRUE	0.0593	TRUE	No	FALSE
66684	Tceal8	6609	-0.5762	TRUE	-0.2268	FALSE	0.1277	FALSE	No	FALSE
66686	Dcbld1	29629	-0.008	FALSE	0.3986	TRUE	0.1194	TRUE	Yes	FALSE
66694	Uqcrfs1	8093	0.1844	FALSE	-0.0352	FALSE	-0.3223	FALSE	Yes	TRUE
66696	4631426E05Rik	37012	-0.0627	FALSE	0.4332	TRUE	-0.164	TRUE	No	FALSE
66724	4921526G09Rik	14344	0.0071	FALSE	-0.157	FALSE	-0.347	FALSE	Yes	TRUE
66734	Map1lc3a	24052	-0.4453	TRUE	-0.1455	FALSE	-0.0892	FALSE	No	FALSE
66789	Alg14	14265	-0.0977	FALSE	0.461	TRUE	0.267	TRUE	No	FALSE
66797	Cntnap2	39998	0.0566	FALSE	0.2278	FALSE	-0.368	FALSE	Yes	TRUE
66809	9030623C06Rik	14905	-0.3127	TRUE	0.2147	FALSE	-0.2443	FALSE	No	FALSE
66810	Rbm22	38479	-0.147	FALSE	0.2804	TRUE	0.0519	TRUE	No	FALSE
66813	Bcl2l14	5453	-0.081	FALSE	-0.1876	FALSE	-0.2777	FALSE	Yes	TRUE
66815	9030408N13Rik	26100	-0.7041	TRUE	0.1478	FALSE	0.2895	FALSE	Yes	FALSE
66853	Pnpla2	38259	0.0879	FALSE	-0.5514	TRUE	0.1898	TRUE	No	FALSE
66854	Trim35	33009	0.0824	FALSE	-0.333	TRUE	-0.3237	TRUE	Yes	TRUE
66860	1200003E16Rik	40660	-0.162	FALSE	0.3925	TRUE	-0.2301	TRUE	Yes	TRUE
66875	1200016B10Rik	41771	-0.2458	FALSE	0.5684	TRUE	0.2097	TRUE	No	FALSE
66880	Rsrc1	10670	0.3368	TRUE	-0.1557	FALSE	-0.0855	FALSE	Yes	FALSE
66887	1300002A08Rik	39330	-0.2811	TRUE	0.3059	TRUE	0.4039	TRUE	No	FALSE
66892	Eif4e3	26232	-0.1631	FALSE	0.5251	TRUE	0.1565	TRUE	Yes	FALSE
66898	Baiap2l1	19940	-0.2912	TRUE	-0.1179	FALSE	-0.0425	FALSE	No	FALSE
66902	Mtap	44056	0.1084	FALSE	-0.0338	FALSE	-0.534	FALSE	Yes	TRUE
66905	M6prbp1	43861	-0.0143	FALSE	0.0838	FALSE	-0.2616	FALSE	Yes	TRUE
66917	Chordc1	32237	-0.1539	FALSE	0.2964	TRUE	0.412	TRUE	No	FALSE
66932	Rexo1	5818	-0.0302	FALSE	0.0083	FALSE	-0.3233	FALSE	Yes	TRUE
66939	2310007F21Rik	26771	-0.2617	FALSE	0.3509	TRUE	0.0057	TRUE	No	FALSE
66952	2310030G06Rik	8316	-0.3944	TRUE	0.0973	FALSE	0.2064	FALSE	Yes	FALSE
66960	2310047O13Rik	17693	-0.112	FALSE	0.2804	TRUE	0.2019	TRUE	No	FALSE
66961	2310043N10Rik	3406	-0.3207	TRUE	0.326	TRUE	1.0235	TRUE	No	FALSE
66970	Ssbp2	1232	-0.2429	FALSE	0.5859	TRUE	-0.0626	TRUE	Yes	FALSE
66972	Slc25a23	5732	-0.1565	FALSE	0.2823	TRUE	-0.2083	TRUE	No	FALSE
66990	2410001H17Rik	43062	0.0506	FALSE	-0.2871	TRUE	-0.6184	TRUE	Yes	TRUE
66994	1500031L02Rik	36240	-0.2334	FALSE	0.3624	TRUE	0.0521	TRUE	No	FALSE
66999	Med28	30116	-0.2093	FALSE	-0.0523	FALSE	-0.3056	FALSE	Yes	TRUE
67005	Polr3k	7264	0.1931	FALSE	0.0148	FALSE	-0.4228	FALSE	Yes	TRUE
67009	Ttc23	36869	-0.8256	TRUE	0.0443	FALSE	0.1082	FALSE	No	FALSE
67011	1600013P15Rik	21657	0.0275	FALSE	-0.2681	FALSE	-0.3812	FALSE	Yes	TRUE
67013	Oma1	17650	-0.378	TRUE	0.2662	FALSE	0.5092	FALSE	No	FALSE
67014	Mina	9105	-0.0345	FALSE	0.2915	TRUE	0.1783	TRUE	No	FALSE
67025	Rpl11	42312	0.1213	FALSE	0.5414	TRUE	0.0041	TRUE	No	FALSE
67035	Dnajb4	17912	-0.1163	FALSE	0.4922	TRUE	0.1351	TRUE	No	FALSE
67037	Pmf1	14149	0.3854	TRUE	-0.2353	FALSE	-0.299	FALSE	No	FALSE
67041	Oxct1	42001	0.1445	FALSE	-0.39	TRUE	0.2023	TRUE	Yes	FALSE
67042	Rabl4	26222	0.3019	TRUE	-0.1587	FALSE	0.0823	FALSE	No	FALSE
67043	Syap1	26234	-0.3936	TRUE	-0.097	FALSE	-0.1085	FALSE	Yes	FALSE
67045	Riok2	16558	0.2965	TRUE	-0.2111	FALSE	-0.2365	FALSE	No	FALSE
67053	Rpp14	30332	0.2849	TRUE	-0.4425	TRUE	-0.238	TRUE	No	FALSE
67057	Yaf2	27301	0.0227	FALSE	-0.3418	TRUE	-0.0038	TRUE	No	FALSE
67063	2810432L12Rik	17829	-0.4571	TRUE	0.128	FALSE	0.1227	FALSE	No	FALSE
67064	Chmp1b	43184	-0.2774	TRUE	0.3436	TRUE	0.045	TRUE	No	FALSE
67067	2010100O12Rik	14314	0.2758	TRUE	-0.0721	FALSE	-0.3834	FALSE	Yes	TRUE
67071	Rps6ka6	437	-0.0525	FALSE	0.3071	TRUE	-0.3398	TRUE	No	FALSE
67074	2610528O22Rik	12751	-0.2863	TRUE	0.2737	FALSE	0.3711	FALSE	No	FALSE
67080	1700019D03Rik	21335	-0.2933	TRUE	0.1755	FALSE	0.2794	FALSE	No	FALSE
67087	Ctnnbip1	30342	0.0557	FALSE	-0.0563	FALSE	-0.4692	FALSE	Yes	TRUE
67092	Gatm	13013	-0.3125	TRUE	-0.1465	FALSE	-0.2625	FALSE	No	FALSE
67095	2310001H13Rik	8563	-0.0366	FALSE	-0.1583	FALSE	-0.3133	FALSE	Yes	TRUE
67096	1810037K07Rik	7282	0.2902	TRUE	-0.0526	FALSE	0.0175	FALSE	Yes	FALSE
67098	2210403K04Rik	31067	-0.5823	TRUE	-0.1731	FALSE	-0.0076	FALSE	No	FALSE
67117	Tcte1l	38678	-0.2584	FALSE	-0.335	TRUE	0.3817	TRUE	Yes	FALSE
67122	Nrarp	3110	-0.1261	FALSE	-0.0648	FALSE	-0.2217	FALSE	Yes	TRUE
67123	Ubap1	22084	-0.0984	FALSE	-0.112	FALSE	-0.2376	FALSE	Yes	TRUE
67133	Gp2	35362	-0.5409	TRUE	0.0841	FALSE	-0.4802	FALSE	No	FALSE
67138	Herc5	4918	-0.2702	TRUE	-0.0549	FALSE	0.1191	FALSE	No	FALSE
67141	Fbxo5	38578	-0.0556	FALSE	0.3832	TRUE	-0.1048	TRUE	No	FALSE
67143	Zfpn1a5	41476	-0.2384	FALSE	0.3488	TRUE	0.2574	TRUE	No	FALSE
67145	Tomm34	14362	0.0519	FALSE	0.2888	TRUE	0.4947	TRUE	No	FALSE
67154	Mtdh	38475	0.294	TRUE	-0.0993	FALSE	-0.0338	FALSE	Yes	FALSE
[truncated: 2,952 more rows]
