# Supplementary material for: Effect of Xpcl1 Activation and p27Kip1 Loss on Gene Expression in Murine Lymphoma
Source: PLoS One. 2011 Mar 11;6(3):e14758. doi: 10.1371/journal.pone.0014758 (PMC3055866; doi:10.1371/journal.pone.0014758)
Supplement: Table S5 — Descriptions of RNA samples used for expression arrays. (0.02 MB XLS) [file pone.0014758.s005.xls]

## Sheet: maTargets.xls
GPR.file	MouseID	RNA.ID	RefRNA	DyeSwap	tumor	p27KO	Xpcl+
251350716535	K5-168	MF3-28	control pool	TRUE	TRUE	TRUE	FALSE
251350716536	K5-168	MF3-28	control pool	FALSE	TRUE	TRUE	FALSE
251350716537	K4-803	MF3-27	control pool	TRUE	TRUE	FALSE	TRUE
251350716538	K4-803	MF3-27	control pool	FALSE	TRUE	FALSE	TRUE
251350716539	K4-752	MF3-25	control pool	TRUE	TRUE	FALSE	TRUE
251350716540	K4-752	MF3-25	control pool	FALSE	TRUE	FALSE	TRUE
251350716541	K4-753	MF3-24	control pool	TRUE	TRUE	TRUE	FALSE
251350716542	K4-753	MF3-24	control pool	FALSE	TRUE	TRUE	FALSE
251350716545	KG-KOF	MF3-22	control pool	TRUE	FALSE	TRUE	FALSE
251350716546	KG-KOF	MF3-22	control pool	FALSE	FALSE	TRUE	FALSE
251350716548	KG-WTF	MF3-19	control pool	TRUE	FALSE	FALSE	FALSE
251350716549	KG-WTF	MF3-19	control pool	FALSE	FALSE	FALSE	FALSE
251350716550	K5-335	MF3-18	control pool	TRUE	TRUE	FALSE	FALSE
251350716551	K5-335	MF3-18	control pool	FALSE	TRUE	FALSE	FALSE
251350716552	K5-316	MF3-17	control pool	TRUE	TRUE	FALSE	FALSE
251350716553	K5-316	MF3-17	control pool	FALSE	TRUE	FALSE	FALSE
251350716554	K5-961	MF3-16	control pool	TRUE	TRUE	TRUE	FALSE
251350716555	K5-961	MF3-16	control pool	FALSE	TRUE	TRUE	FALSE
251350716556	K5-964	MF4-14	control pool	TRUE	TRUE	TRUE	TRUE
251350716557	K5-964	MF4-14	control pool	FALSE	TRUE	TRUE	TRUE
251350716558	K5-772	MF3-13	control pool	TRUE	TRUE	TRUE	TRUE
251350716559	K5-772	MF3-13	control pool	FALSE	TRUE	TRUE	TRUE
251350716560	K5-764	MF3-12	control pool	TRUE	TRUE	TRUE	TRUE
251350716561	K5-764	MF3-12	control pool	FALSE	TRUE	TRUE	TRUE
251350716562	K5-289	MF3-9	control pool	TRUE	TRUE	FALSE	FALSE
251350716563	K5-289	MF3-9	control pool	FALSE	TRUE	FALSE	FALSE
251350716564	K5-300	MF3-6	control pool	TRUE	TRUE	FALSE	FALSE
251350716565	K5-300	MF3-6	control pool	FALSE	TRUE	FALSE	FALSE
251350716566	K4-896	MF3-4	control pool	TRUE	TRUE	TRUE	TRUE
251350716895	K4-663	MF3-1	control pool	TRUE	TRUE	TRUE	FALSE
251350716896	K4-663	MF3-1	control pool	FALSE	TRUE	TRUE	FALSE
251350716897	MM1-55	MF3-39	control pool	TRUE	FALSE	FALSE	FALSE
251350716898	MM1-55	MF3-39	control pool	FALSE	FALSE	FALSE	FALSE
251350716899	K4-764	MF3-33	control pool	TRUE	TRUE	FALSE	TRUE
251350716900	K4-764	MF3-33	control pool	FALSE	TRUE	FALSE	TRUE
251350716903	K4-904	MF3-31	control pool	TRUE	TRUE	FALSE	FALSE
251350716904	K4-904	MF3-31	control pool	FALSE	TRUE	FALSE	FALSE
251350716922	K4-896	MF3-4	control pool	FALSE	TRUE	TRUE	TRUE
251350716923	K4-817	MF3-2	control pool	TRUE	TRUE	TRUE	TRUE
251350716924	K4-817	MF3-2	control pool	FALSE	TRUE	TRUE	TRUE
