# Supplementary material for: Effect of Xpcl1 Activation and p27Kip1 Loss on Gene Expression in Murine Lymphoma
Source: PLoS One. 2011 Mar 11;6(3):e14758. doi: 10.1371/journal.pone.0014758 (PMC3055866; doi:10.1371/journal.pone.0014758)
Supplement: Table S6 — Instructions and R code for acquisition and analysis of expression array data. (0.00 MB TXT) [file pone.0014758.s006.txt]

# The following is an R script to download raw and normalized data from the GEO repository (http://www.ncbi.nlm.nih.gov/geo/)
# It also illustrates PAM analysis for genes associated with p27 or Xpcl1 genotype.

# Requirements:
#    a) Install R software (http://www.r-project.org)
#    b) Install the BioConductor 'marray' package (http://bioconductor.org)
#    c) Install the custom ArrayFun package: (http://labs.fhcrc.org/fero/R/ArrayFun.html)
#    d) PAM analysis requires additional 'pamr' Bioconductor package (v.1.44)

## STEPS TO DOWNLOAD DATASET ##
# Load the ArrayFun package (this will also load marray and pamr)
library(ArrayFun)

#    Downloads SOFT data to a set of R objects (GSE.parsed, GSE.headers, GSE.call)  
array.getGEO(GSE = "GSE16005")

# Generate a marrayRaw object called, 'data.raw'.
data.raw <- array.readGEO(type = "raw")

# Generate a marrayNorm object called, 'data.norm'.
data.norm <- array.readGEO(type = "norm")

# Overview of the normalized data:
# Note: Log(2) normalized data are in the 'maM' slot.
data.norm

# To view the normalization procedure:
array.notes(data.norm)  

# To view ArrayFun software package details
?ArrayFun

### STEPS TO ANALYZE NORMALIZED DATA ###
# Average sample replicates
names <- data.norm@maTargets@maInfo$RNA_ID
data.avg <- array.avg(data.norm, key=names)

# Average duplicated gene data
data.uLL <- array.avgGene(data.avg)

# Find genes associated with tumors vs normal thymus genotype
# Note: Data is output to 3 tab-delimited text files in the working directory
array.pam(data.uLL, Key=data.uLL@maTargets@maInfo, cov="tumor", Sample.subset="all", score=c("tumor", "thymus"), Outfile1 = "t.knn.txt", Outfile2 = "t.fdr.txt", Outfile3 = "t.result.txt")

# Identify the tumor subset
tumor.subset <- data.uLL@maTargets@maInfo$tumor

# Find genes associated with p27 genotype
# Note: Data is output to 3 tab-delimited text files in the working directory
array.pam(data.uLL, Key=data.uLL@maTargets@maInfo, cov="p27KO", Sample.subset= tumor.subset, score=c("p27.KO", "p27.pos"), Outfile1 = "p.knn.txt", Outfile2 = "p.fdr.txt", Outfile3 = "p.result.txt")

# Perform PAM analysis based on Xpcl1 genotype
# Note: Data is output to 3 tab-delimited text files in the working directory
array.pam(data.uLL, Key=data.uLL@maTargets@maInfo, cov="Xpcl", Sample.subset= tumor.subset, score=c("Xpcl.pos", "Xpcl.neg"), Outfile1 = "x.knn.txt", Outfile2 = "x.fdr.txt", Outfile3 = "x.result.txt")
